# Supplementary material for: Molecular-dynamics-simulation-guided membrane engineering allows the increase of membrane fatty acid chain length in Saccharomyces cerevisiae
Source: Sci Rep. 2021 Aug 30;11:17333. doi: 10.1038/s41598-021-96757-y (PMC8405694; doi:10.1038/s41598-021-96757-y)
Supplement: Supplementary file 2 — Supplementary Information 2. [file 41598_2021_96757_MOESM2_ESM.csv]

Molecular-dynamics-simulation-guided membrane engineering of Saccharomyces cerevisiae by overexpression of plant FAE1 and GPAT5 genes increases fatty acid chain length in membrane lipids
Jeroen M. Maertens; Simone Scrima; Matteo Lambrughi; Samuel Genheden, Cecilia Trivellin; Leif A. Eriksson; Elena Papaleo; Lisbeth Olsson; Maurizio Bettiga
								fullname	Je-AtFAE-2a	Je-AtFAE-2b	Je-AtFAE-2c	Je-AtFAE-AtGPAT-1a	Je-AtFAE-AtGPAT-1b	Je-AtFAE-AtGPAT-1c	Je-AtGPAT-2a	Je-AtGPAT-2b	Je-AtGPAT-2c	Je-pYTK096a	Je-pYTK096b	Je-pYTK096c
								shortname	A2A	A2B	A2C	2AB1A	2AB1B	2AB1C	B2A	B2B	B2C	YTK1A	YTK1B	YTK1C
								cohort	AtFAE	AtFAE	AtFAE	AtFAEAtGPAT	AtFAEAtGPAT	AtFAEAtGPAT	AtGPAT	AtGPAT	AtGPAT	EPC	EPC	EPC
feature			class	structuralcategory	functionalcategory	totallength	totaldb	totaloh
CDP_DAG 32:1		0	CDP-DAG	GPL	MEM	32	1	0	0.00229312									0.001599753		0.001064432
CDP_DAG 32:2		0	CDP-DAG	GPL	MEM	32	2	0	0.00320345	0.003168843	0.004875751							0.002898022		0.001611612
CDP_DAG 34:1		0	CDP-DAG	GPL	MEM	34	1	0										0.009698937	0.006150687	0.007367427
CDP_DAG 34:2		0	CDP-DAG	GPL	MEM	34	2	0	0.005451807	0.00602047	0.007400325		0.003395198		0.005107133		0.004708645	0.012790148	0.006207633	0.008642705
Cer 32:0		2	Cer	SL	MEM	32	0	2	0.002465434	0.002115187	0.001808911	0.016412384	0.016003992	0.016955921	0.005813138	0.005841611	0.007221336	0.001553081	0.001710615	0.002636254
Cer 32:1		2	Cer	SL	MEM	32	1	2	0.002802726			0.002205284	0.002349697			0.001391841
Cer 34:0		2	Cer	SL	MEM	34	0	2	0.002499536	0.002385339		0.019597229	0.028102615	0.024818976	0.008975391	0.010720705	0.012541627	0.002716652	0.003140563	0.00447798
Cer 34:0		3	Cer	SL	MEM	34	0	3				0.01370338	0.01472715	0.016808819
Cer 34:0		4	Cer	SL	MEM	34	0	4				0.001729431	0.002160225		0.002790065	0.002354796
Cer 34:1		3	Cer	SL	MEM	34	1	3	0.002347941				0.002564407
Cer 34:1		4	Cer	SL	MEM	34	1	4				0.002444757	0.002430638		0.002056807	0.001540311
Cer 36:0		2	Cer	SL	MEM	36	0	2				0.016170932	0.020859172	0.018202948	0.009638689	0.010302224	0.011035736	0.00231784	0.002694267	0.0033645
Cer 36:0		3	Cer	SL	MEM	36	0	3				0.012373225	0.012418216	0.010865585	0.009334346	0.009210901	0.009766049
Cer 36:1		2	Cer	SL	MEM	36	1	2				0.005883307	0.007273419	0.005623112					0.002673359	0.003100927
Cer 38:0		2	Cer	SL	MEM	38	0	2				0.008152851	0.009372776	0.007576734	0.005272828	0.006087741	0.005929653
Cer 38:0		3	Cer	SL	MEM	38	0	3				0.016594119	0.015696418	0.01561226	0.008610375	0.008708237	0.010005825
Cer 38:0		4	Cer	SL	MEM	38	0	4	0.002168072			0.013561108	0.013224133	0.013947543	0.009618593	0.009089074	0.009760709
Cer 38:1		2	Cer	SL	MEM	38	1	2	0.002496945			0.002917348	0.004205032	0.002503629
Cer 38:1		4	Cer	SL	MEM	38	1	4	0.002278477			0.003864092	0.004240772	0.003165484	0.001959845	0.002456074		0.002935467	0.00339172	0.003096413
Cer 40:0		2	Cer	SL	MEM	40	0	2	0.005573795	0.00486575	0.004080919	0.020436416	0.020617061	0.016677749	0.01034175	0.011949872	0.010067725		0.001429048
Cer 40:0		3	Cer	SL	MEM	40	0	3	0.002346931			0.01537396	0.015472642	0.014238867	0.007529209	0.00765253	0.008150265
Cer 40:0		4	Cer	SL	MEM	40	0	4	0.00273518			0.013702025	0.013094849	0.012333488	0.00816682	0.008571013	0.008968769
Cer 40:1		2	Cer	SL	MEM	40	1	2	0.002407552	0.002562507			0.003083596
Cer 40:1		3	Cer	SL	MEM	40	1	3	0.002034063			0.003408274	0.004451866	0.003258941
Cer 40:1		4	Cer	SL	MEM	40	1	4	0.004086648	0.003864571	0.002515573	0.004140799	0.004909698	0.003755451
Cer 42:0		2	Cer	SL	MEM	42	0	2	0.037750828	0.039069139	0.033113427	0.030953116	0.031395046	0.027150789	0.038669567	0.046142718	0.034702781	0.027304755	0.027730829	0.026655258
Cer 42:0		3	Cer	SL	MEM	42	0	3	0.025757656	0.02348174	0.022201629	0.047247607	0.044316501	0.041873609	0.024823939	0.026025088	0.026708858	0.00598669	0.006996261	0.008585997
Cer 42:0		4	Cer	SL	MEM	42	0	4	0.028326556	0.026344065	0.024791217	0.126639336	0.125491742	0.120401307	0.064411819	0.066702269	0.070726523	0.00648687	0.006493343	0.006754502
Cer 42:0		5	Cer	SL	MEM	42	0	5								0.001772181
Cer 42:1		2	Cer	SL	MEM	42	1	2	0.017854898	0.017641309	0.016366268		0.003394045
Cer 42:1		3	Cer	SL	MEM	42	1	3	0.008324144	0.007025994	0.006341318		0.004242651
Cer 42:1		4	Cer	SL	MEM	42	1	4	0.004511123	0.002608521	0.003097853	0.004382856	0.005022525	0.00333975
Cer 44:0		2	Cer	SL	MEM	44	0	2	0.015034293	0.012822262	0.012151519	0.012336177	0.013033302	0.00936893	0.015143387	0.01844851	0.016010995	0.016303296	0.016434243	0.016604801
Cer 44:0		3	Cer	SL	MEM	44	0	3	0.050476713	0.04375601	0.043162614	0.083148956	0.078042326	0.073419494	0.04310348	0.043862879	0.045166744	0.02032661	0.021848369	0.023576586
Cer 44:0		4	Cer	SL	MEM	44	0	4	0.259039363	0.268344799	0.24595125	0.241456509	0.247484325	0.227102676	0.30713987	0.33619078	0.338450932	0.259138389	0.276235791	0.258088633
Cer 44:0		5	Cer	SL	MEM	44	0	5	0.018553936	0.018448314	0.016744773	0.002032648	0.003216939		0.0286489	0.033664265	0.031476881	0.017819059	0.020130632	0.022871391
Cer 44:1		2	Cer	SL	MEM	44	1	2	0.007203341	0.00547993	0.005789606		0.002219355
Cer 44:1		3	Cer	SL	MEM	44	1	3	0.020732169	0.015309231	0.01673714	0.002984733	0.005678137							0.00304936
Cer 44:1		4	Cer	SL	MEM	44	1	4	0.110291895	0.104928365	0.101783081	0.008216714	0.010114225	0.007842735	0.005543752	0.005409531	0.005491931	0.001990492	0.00335979	0.004111054
Cer 44:1		5	Cer	SL	MEM	44	1	5	0.006041787	0.005640798	0.005170938
Cer 46:0		2	Cer	SL	MEM	46	0	2				0.003103313	0.004089914	0.002662532	0.001972547	0.001815956			0.002637513	0.002945272
Cer 46:0		3	Cer	SL	MEM	46	0	3	0.009409879	0.006276502	0.006158602	0.033262415	0.032372808	0.028912153	0.019524509	0.022555326	0.023623587	0.011563395	0.011395707	0.013536648
Cer 46:0		4	Cer	SL	MEM	46	0	4	0.043702898	0.046338931	0.042567499	0.057259294	0.055379082	0.048856724	0.09197575	0.106005614	0.108461173	0.132029098	0.137563294	0.125996605
Cer 46:1		2	Cer	SL	MEM	46	1	2	0.0021417
Cer 46:1		3	Cer	SL	MEM	46	1	3	0.005954869	0.004066542	0.004274212		0.003099769							0.002459901
Cer 46:1		4	Cer	SL	MEM	46	1	4	0.033393629	0.031523237	0.030150104	0.002284004	0.003046624		0.003172679	0.003540864	0.002825819		0.002931265	0.002729387
CL 56:0		0	CL	GPL	MEM	56	0	0						0.003468149
CL 56:1		0	CL	GPL	MEM	56	1	0	0.003261977
CL 56:2		0	CL	GPL	MEM	56	2	0	0.008629545	0.007464764	0.005880797
CL 58:1		0	CL	GPL	MEM	58	1	0
CL 58:2		0	CL	GPL	MEM	58	2	0	0.015297275	0.011291557	0.010966651
CL 58:3		0	CL	GPL	MEM	58	3	0	0.020410325	0.015631217	0.013818904
CL 60:1		0	CL	GPL	MEM	60	1	0										0.002301398
CL 60:2		0	CL	GPL	MEM	60	2	0	0.019866352	0.016220578	0.018775668		0.00321626	0.006694389	0.01096592		0.010080123	0.007992841		0.007690367
CL 60:3		0	CL	GPL	MEM	60	3	0	0.037123979	0.028684128	0.033691365			0.008919979
CL 60:4		0	CL	GPL	MEM	60	4	0	0.002974308
CL 62:1		0	CL	GPL	MEM	62	1	0
CL 62:2		0	CL	GPL	MEM	62	2	0	0.024991849	0.023677216	0.036035084	0.016145031	0.013520447	0.00904342	0.014659833	0.009502216	0.012146884	0.011693715	0.009365485	0.011668429
CL 62:3		0	CL	GPL	MEM	62	3	0	0.036770651	0.027785662	0.012932753	0.009413058	0.016785761	0.016020613	0.017429992		0.016363565	0.011453955	0.005915682	0.010165857
CL 64:2		0	CL	GPL	MEM	64	2	0	0.01012662		0.010238026		0.012653741		0.008692993			0.007534636		0.00786557
CL 64:3		0	CL	GPL	MEM	64	3	0	0.043122173	0.028079659	0.03404729	0.028122282	0.026088653	0.030273775	0.023312942	0.014565893	0.019048565	0.014146799	0.013222442	0.013121686
CL 64:4		0	CL	GPL	MEM	64	4	0	0.068643355	0.055011566	0.055556472	0.043234097	0.039617202	0.038872194	0.025521915	0.020624307	0.021604287	0.012084084	0.009798154	0.011323323
CL 66:4		0	CL	GPL	MEM	66	4	0	0.128614476	0.094126981	0.107615734	0.089834525	0.10691139	0.091784838	0.097579512	0.064697429	0.08203272	0.086459438	0.083396842	0.084822168
CL 68:2		0	CL	GPL	MEM	68	2	0	0.009735178		0.012400633		0.014255847	0.006287135		0.024844518	0.015348884	0.036776055	0.005784055
CL 68:3		0	CL	GPL	MEM	68	3	0	0.03198794			0.040634548	0.044950443	0.034123663	0.054102201	0.063111625	0.042433305	0.090768898	0.056012503	0.070621902
CL 68:4		0	CL	GPL	MEM	68	4	0	0.100356886	0.070844014	0.074795734	0.072474461	0.090945142	0.075434693	0.116649151	0.065016598	0.092133176	0.19039245	0.174741341	0.17866453
CL 70:4		0	CL	GPL	MEM	70	4	0	0.042017389	0.029369863	0.035852668	0.049202273	0.046726245	0.042980807	0.049513164	0.028645687	0.040940808	0.141752539	0.141209949	0.134965604
CL 70:5		0	CL	GPL	MEM	70	5	0	0.012464282		0.050833732
CL 72:2		0	CL	GPL	MEM	72	2	0	0.005941734		0.012970127		0.007031908	0.008148948	0.005861818	0.012728813		0.00661154	0.016431533	0.008626392
CL 72:4		0	CL	GPL	MEM	72	4	0	0.010134805	0.007489802	0.007557119	0.011833958	0.016281007	0.016975663	0.007886151		0.006019079	0.030870266	0.037697242	0.030232636
CL 74:4		0	CL	GPL	MEM	74	4	0	0.003992057
CL 78:0		0	CL	GPL	MEM	78	0	0					0.005990718
CL 78:2		0	CL	GPL	MEM	78	2	0					0.019792333
CL 82:0		0	CL	GPL	MEM	82	0	0				0.018345211	0.01438919	0.01213559
CL 86:0		0	CL	GPL	MEM	86	0	0					0.014325021
DAG 10:0	0_16:0	0	DAG	GL	MEM	26	0	0	0.027815383	0.022545464	0.023214849	0.014690359		0.017393515	0.078402065	0.077842432	0.075625908	0.016399689	0.017657427	0.016764256
DAG 10:0	0_16:1	0	DAG	GL	MEM	26	1	0	0.038777859	0.046186911	0.045786712				0.061703318	0.056277871	0.056767765	0.014651575	0.012329746
DAG 10:0	0_18:0	0	DAG	GL	MEM	28	0	0	0.027636157	0.021340448	0.020857611	0.024472366	0.019678937	0.022725853	0.061620212	0.05462113	0.055765324	0.015291302	0.016223764	0.014607887
DAG 10:0	0_18:1	0	DAG	GL	MEM	28	1	0	0.01722512	0.019190055	0.020898484	0.014639664	0.014731747	0.014561513	0.032932572	0.031597402	0.032458886	0.013278088	0.012342508	0.014944658
DAG 10:0	0_20:0	0	DAG	GL	MEM	30	0	0		0.003487268	0.004785085	0.006431867	0.006403555	0.006133843	0.011589085	0.009534522	0.008550416
DAG 10:0	0_20:1	0	DAG	GL	MEM	30	1	0	0.035302437	0.039904855	0.040700096	0.018888291	0.018247905	0.019438398
DAG 10:0	0_22:0	0	DAG	GL	MEM	32	0	0				0.018493337	0.016223204	0.015590291	0.022074629	0.020619126	0.020037782
DAG 10:0	0_22:1	0	DAG	GL	MEM	32	1	0		0.014833499	0.012967948	0.00971131	0.007181344	0.009681643
DAG 10:0	0_24:0	0	DAG	GL	MEM	34	0	0				0.067440801	0.061382277	0.066411147	0.051805093	0.046891149	0.051136904
DAG 10:1	0_16:0	0	DAG	GL	MEM	26	1	0	0.001609984	0.001231934	0.001217132				0.003201086	0.002972855	0.00302131
DAG 10:1	0_18:0	0	DAG	GL	MEM	28	1	0	0.000703734						0.001896332	0.002084203	0.002570934
DAG 12:0	0_14:0	0	DAG	GL	MEM	26	0	0	0.021866386	0.020793554	0.021311501	0.008450249		0.0106479	0.013276926	0.012551727	0.013444267	0.002734609	0.002721442	0.002813888
DAG 12:0	0_14:1	0	DAG	GL	MEM	26	1	0	0.004026321	0.004626692	0.004988524
DAG 12:0	0_15:0	0	DAG	GL	MEM	27	0	0
DAG 12:0	0_16:0	0	DAG	GL	MEM	28	0	0	0.087903064	0.064296672	0.061273667	0.054260102	0.045870403	0.053718217	0.106771188	0.097911709	0.101565332	0.035686607	0.042013616	0.0363618
DAG 12:0	0_16:1	0	DAG	GL	MEM	28	1	0	0.159209029	0.183196703	0.196551387	0.092642021	0.085210274	0.090652552	0.134874718	0.118105754	0.144998499	0.036505733	0.035281814	0.041912873
DAG 12:0	0_18:0	0	DAG	GL	MEM	30	0	0	0.099282998	0.031357254	0.029666157	0.04882409	0.043266563	0.039920018	0.073052064	0.064157792	0.061455256	0.016464681	0.035342824	0.01671375
DAG 12:0	0_18:1	0	DAG	GL	MEM	30	1	0	0.036242055	0.036246348	0.041932943	0.054136334	0.048816805	0.046666672	0.065119992	0.057696022	0.060349105	0.021232616	0.020255799	0.02369258
DAG 12:0	0_20:0	0	DAG	GL	MEM	32	0	0		0.006371385	0.006815231	0.007795861	0.00684223	0.008870876	0.007782446	0.006058399	0.004991124
DAG 12:0	0_20:1	0	DAG	GL	MEM	32	1	0				0.02996547	0.024999387	0.028150519
DAG 12:0	0_22:0	0	DAG	GL	MEM	34	0	0			0.004409838	0.043088034	0.03765662	0.041611614	0.023217119	0.02089988	0.023242908
DAG 12:0	0_22:1	0	DAG	GL	MEM	34	1	0			0.021688258	0.013522769	0.010440278	0.011831456
DAG 12:0	0_24:0	0	DAG	GL	MEM	36	0	0		0.003424986		0.061815596	0.065019792	0.054380548	0.02686729	0.027553326	0.027311044
DAG 12:0	0_24:1	0	DAG	GL	MEM	36	1	0		0.002814131		0.002513788		0.004048705
DAG 12:1	0_16:0	0	DAG	GL	MEM	28	1	0	0.000938935
DAG 13:0	0_16:0	0	DAG	GL	MEM	29	0	0
DAG 14:0	0_14:0	0	DAG	GL	MEM	28	0	0	0.009257112	0.006585436	0.006692359	0.005019033	0.00402971	0.005037124	0.006524303	0.00579444	0.006318883	0.001469754	0.001339385	0.001261315
DAG 14:0	0_14:1	0	DAG	GL	MEM	28	1	0	0.023211309	0.024469787	0.027065118	0.009081571	0.009294473	0.011174084	0.005229027	0.003279697		0.000888385	0.000689227
DAG 14:0	0_15:0	0	DAG	GL	MEM	29	0	0	0.136941582
DAG 14:0	0_15:1	0	DAG	GL	MEM	29	1	0
DAG 14:0	0_16:0	0	DAG	GL	MEM	30	0	0	0.068952754	0.013527482	0.014600089	0.049494816	0.044617045	0.039366492	0.09466029	0.089866152	0.081107891	0.011097344	0.024476461	0.009207903
DAG 14:0	0_16:1	0	DAG	GL	MEM	30	1	0	0.119869181	0.127010073	0.12987526	0.100219189	0.093768355	0.088108027	0.10665377	0.101913045	0.113515438	0.03897902	0.036578949	0.042458612
DAG 14:0	0_17:0	0	DAG	GL	MEM	31	0	0	0.034469713
DAG 14:0	0_17:1	0	DAG	GL	MEM	31	1	0
DAG 14:0	0_18:0	0	DAG	GL	MEM	32	0	0	0.038569348			0.081376608	0.078472216	0.077931122	0.133194399	0.116297909	0.118980947
DAG 14:0	0_18:1	0	DAG	GL	MEM	32	1	0	0.08703959	0.084953109	0.086274654	0.145003717	0.13938844	0.135576258	0.211907749	0.196321035	0.209966063	0.089648391	0.079627908	0.099300961
DAG 14:0	0_20:1	0	DAG	GL	MEM	34	1	0				0.015581886		0.015994934
DAG 14:0	0_22:0	0	DAG	GL	MEM	36	0	0				0.007106863	0.005061598	0.004430873	0.003204014	0.004616963	0.002858375
DAG 14:0	0_22:1	0	DAG	GL	MEM	36	1	0			0.003632755
DAG 14:0	0_24:0	0	DAG	GL	MEM	38	0	0				0.011266373	0.009341901	0.009752731	0.007480927	0.007671482	0.008047738
DAG 14:1	0_16:0	0	DAG	GL	MEM	30	1	0	0.069173271	0.064329146	0.066920571	0.035408149	0.03277933	0.034656108	0.026594902	0.025699439	0.024825722	0.00889808	0.008054455	0.009362397
DAG 14:1	0_16:1	0	DAG	GL	MEM	30	2	0	0.137262104	0.168468538	0.167476363	0.049325414	0.058777485	0.053980803	0.043900383	0.041436119	0.056370942	0.012712445	0.01519917	0.015562138
DAG 14:1	0_18:0	0	DAG	GL	MEM	32	1	0	0.03346728	0.037650919	0.03666964	0.024689275	0.025799318	0.026432349	0.016246986	0.012547684	0.010546331	0.005005683	0.00498561	0.005475355
DAG 14:1	0_18:1	0	DAG	GL	MEM	32	2	0	0.033535953	0.044453826	0.043443789	0.023685374	0.025920453	0.026311966	0.015556109	0.016525836	0.021312723	0.009832035
DAG 14:1	0_20:0	0	DAG	GL	MEM	34	1	0			0.006059967	0.005082564		0.003174925
DAG 14:1	0_20:1	0	DAG	GL	MEM	34	2	0					0.01530209	0.02232329
DAG 14:1	0_22:0	0	DAG	GL	MEM	36	1	0		0.002212235		0.011817851	0.012829474	0.014547678
DAG 14:1	0_24:0	0	DAG	GL	MEM	38	1	0		0.002364019		0.029181812	0.027817861	0.030710627
DAG 15:0	0_15:0	0	DAG	GL	MEM	30	0	0	0.001852977										0.000818477
DAG 15:0	0_16:0	0	DAG	GL	MEM	31	0	0	0.152911238						0.081984656	0.053545316			0.064636508
DAG 15:0	0_16:1	0	DAG	GL	MEM	31	1	0
DAG 15:0	0_17:0	0	DAG	GL	MEM	32	0	0
DAG 15:0	0_18:0	0	DAG	GL	MEM	33	0	0	0.038949909				0.017698299		0.073027068	0.053383286	0.036578018
DAG 15:0	0_18:1	0	DAG	GL	MEM	33	1	0							0.019900705				0.004739427
DAG 15:1	0_16:0	0	DAG	GL	MEM	31	1	0
DAG 15:1	0_16:1	0	DAG	GL	MEM	31	2	0
DAG 15:1	0_18:0	0	DAG	GL	MEM	33	1	0
DAG 15:1	0_18:1	0	DAG	GL	MEM	33	2	0
DAG 16:0	0_16:0	0	DAG	GL	MEM	32	0	0	0.117494738						0.223029501	0.208090766	0.192604545		0.057361554
DAG 16:0	0_16:1	0	DAG	GL	MEM	32	1	0	0.411013487	0.417243793	0.39680674	0.606750073	0.588021237	0.594388673	0.711452019	0.644440131	0.668719959	0.274754811	0.265126258	0.325808074
DAG 16:0	0_17:0	0	DAG	GL	MEM	33	0	0	0.160964673						0.03428948	0.023715176			0.060598351
DAG 16:0	0_17:1	0	DAG	GL	MEM	33	1	0							0.004728453	0.039723684	0.040320767		0.005683754
DAG 16:0	0_17:2	0	DAG	GL	MEM	33	2	0
DAG 16:0	0_18:0	0	DAG	GL	MEM	34	0	0					0.340189469	0.316943267	1.13779918	1.142355086	1.167140402
DAG 16:0	0_18:1	0	DAG	GL	MEM	34	1	0	0.321301177	0.311506407	0.272049105	0.56873195	0.541085085	0.507531703	1.315784102	1.291218755	1.325379057	0.736286313	0.697907711	0.822484603
DAG 16:0	0_18:2	0	DAG	GL	MEM	34	2	0
DAG 16:0	0_20:0	0	DAG	GL	MEM	36	0	0				0.01522002		0.013328424	0.022465762	0.022570868	0.023454453
DAG 16:0	0_20:1	0	DAG	GL	MEM	36	1	0				0.077134942	0.080871224	0.07936325
DAG 16:0	0_22:0	0	DAG	GL	MEM	38	0	0				0.032028484	0.026650421	0.02890963	0.037959465	0.039359039	0.03686323
DAG 16:0	0_22:1	0	DAG	GL	MEM	38	1	0				0.01779911	0.018762293	0.019333302
DAG 16:0	0_24:0	0	DAG	GL	MEM	40	0	0				0.043111581	0.043893554	0.042536828	0.071430602	0.080035497	0.070723952
DAG 16:0	0_24:1	0	DAG	GL	MEM	40	1	0				0.005094461	0.004563161	0.003137518
DAG 16:1	0_16:1	0	DAG	GL	MEM	32	2	0	0.764086182	0.917696655	0.860233777	1.008344814	0.991549803	0.997802984	1.228512209	1.137473893	1.162802998	0.699684093	0.741186823	0.899067815
DAG 16:1	0_16:2	0	DAG	GL	MEM	32	3	0	0.028918409	0.030554799	0.032935625
DAG 16:1	0_17:0	0	DAG	GL	MEM	33	1	0							0.008734472				0.004519508
DAG 16:1	0_17:1	0	DAG	GL	MEM	33	2	0
DAG 16:1	0_18:0	0	DAG	GL	MEM	34	1	0	0.200864307	0.217765815	0.195765743	0.646449693	0.625667769	0.611136924	0.711277543	0.659977225	0.685308769	0.227751475	0.203795694	0.242114316
DAG 16:1	0_18:1	0	DAG	GL	MEM	34	2	0	0.697564846	0.782741365	0.771141617	0.967588844	0.967205981	0.920342129	1.915615044	1.784138831	1.851712471	1.28872983	1.345721978	1.64228205
DAG 16:1	0_18:2	0	DAG	GL	MEM	34	3	0
DAG 16:1	0_20:0	0	DAG	GL	MEM	36	1	0			0.03757185	0.041091907	0.044884111	0.042068805			0.03994163
DAG 16:1	0_22:0	0	DAG	GL	MEM	38	1	0			0.013043554	0.091949213	0.084888723	0.086118514	0.074952418	0.079326779	0.067095217
DAG 16:1	0_22:1	0	DAG	GL	MEM	38	2	0				0.052926365	0.050742639	0.056097529
DAG 16:1	0_24:0	0	DAG	GL	MEM	40	1	0		0.030206048	0.018209339	0.194023056	0.199763249	0.19335827	0.110501503	0.113304754	0.106498025
DAG 16:1	0_24:1	0	DAG	GL	MEM	40	2	0		0.104514664		0.0165194	0.019083372	0.018277167
DAG 16:2	0_18:1	0	DAG	GL	MEM	34	3	0
DAG 17:0	0_18:0	0	DAG	GL	MEM	35	0	0	0.123967947			0.062450479	0.050514741	0.045034744	0.077840579	0.068397142	0.047012619		0.039282993
DAG 17:0	0_18:1	0	DAG	GL	MEM	35	1	0	0.077957658
DAG 17:1	0_18:0	0	DAG	GL	MEM	35	1	0
DAG 18:0	0_18:0	0	DAG	GL	MEM	36	0	0							0.24433252	0.228832792	0.218335173
DAG 18:0	0_18:1	0	DAG	GL	MEM	36	1	0	0.287185393	0.198419033	0.163239646	0.330461344	0.339221335	0.309193314	0.938524426	0.92377818	0.875411535	0.60347936	0.596899242	0.659371626
DAG 18:0	0_20:0	0	DAG	GL	MEM	38	0	0				0.037285302	0.03184626	0.034805883	0.056843818	0.06536038	0.059150572
DAG 18:0	0_20:1	0	DAG	GL	MEM	38	1	0		0.022635201	0.023637089	0.114302103	0.102542171	0.113442676
DAG 18:0	0_22:0	0	DAG	GL	MEM	40	0	0				0.110964733	0.113473505	0.105856014	0.170243692	0.165882906	0.17308636
DAG 18:0	0_22:1	0	DAG	GL	MEM	40	1	0				0.058144425	0.054541404	0.057258461
DAG 18:0	0_24:0	0	DAG	GL	MEM	42	0	0				0.16798378	0.150238282	0.150483447	0.202582691	0.215711812	0.23629253
DAG 18:0	0_24:1	0	DAG	GL	MEM	42	1	0				0.018799862	0.018055227	0.018925543
DAG 18:1	0_18:1	0	DAG	GL	MEM	36	2	0	0.346073549	0.410703371	0.384144242	0.401390585	0.397928214	0.396054757	0.357837669	0.338968098	0.342676721	0.344775349	0.338657202	0.429864921
DAG 18:1	0_18:2	0	DAG	GL	MEM	36	3	0												0.019932032
DAG 18:1	0_20:0	0	DAG	GL	MEM	38	1	0		0.024003689	0.021128134	0.099263208	0.095185011	0.095383565	0.186968473	0.223812044	0.158539833
DAG 18:1	0_20:1	0	DAG	GL	MEM	38	2	0				0.35509414	0.343512375	0.356640021
DAG 18:1	0_22:0	0	DAG	GL	MEM	40	1	0	0.111512505		0.0044749	0.355119138	0.357276245	0.342061935	0.422774449	0.431419315	0.44342025
DAG 18:1	0_22:1	0	DAG	GL	MEM	40	2	0				0.17650296	0.182807555	0.19213811
DAG 18:1	0_23:0	0	DAG	GL	MEM	41	1	0							0.029437078	0.030298543
DAG 18:1	0_24:0	0	DAG	GL	MEM	42	1	0	0.033216894	0.029381002		0.863767243	0.795629057	0.826783129	0.885445862	0.908564853	1.02070846
DAG 18:1	0_24:1	0	DAG	GL	MEM	42	2	0				0.093591544	0.092224398	0.10419692
DAG 20:0	0_20:0	0	DAG	GL	MEM	40	0	0						0.000703541
DAG 20:0	0_20:1	0	DAG	GL	MEM	40	1	0				0.008105781	0.008648306	0.007130203
DAG 20:1	0_20:1	0	DAG	GL	MEM	40	2	0				0.022939849	0.022682193	0.027182109
DAG 20:1	0_22:0	0	DAG	GL	MEM	42	1	0				0.021121454	0.018944707	0.018756622
DAG 20:1	0_24:0	0	DAG	GL	MEM	44	1	0				0.21528181	0.222504042	0.229649863
EE 10:0		0	EE	STE	STO	10	0	0	0.079942904	0.091812024	0.078677804				0.089131653	0.08032503	0.077331323
EE 12:0		0	EE	STE	STO	12	0	0	0.212771672	0.242972166	0.201145952				0.104256851	0.091075506	0.118041175	0.052718445	0.048919183	0.05023611
EE 14:0		0	EE	STE	STO	14	0	0	0.291969106	0.32779395	0.306585436				0.112754393	0.082408581	0.098339258	0.042048428
EE 14:1		0	EE	STE	STO	14	1	0	0.467929274	0.452812258	0.418445213	0.096835351	0.102191558	0.121172732	0.069710359	0.057014792	0.072677832	0.05381892	0.044334557
EE 16:0		0	EE	STE	STO	16	0	0	1.580244363	1.669891413	1.540317606	0.45073121	0.487904303	0.487666211	2.316403248	2.015734449	2.359267937	0.728120301	0.844714389	0.76362197
EE 16:1		0	EE	STE	STO	16	1	0	8.210927423	8.333941387	7.918831325	6.937379547	6.94196493	7.221046904	7.406397549	6.652311059	7.277965241	6.572006736	6.708759476	6.584260337
EE 18:1		0	EE	STE	STO	18	1	0	2.509273599	2.611423242	2.379421851	2.564983185	2.721692635	2.698557685	5.334433493	5.170020584	5.548303733	7.261756156	7.574708765	7.481338903
EE 18:2		0	EE	STE	STO	18	2	0	0.133769695	0.14021004
EE 19:0		0	EE	STE	STO	19	0	0			0.408489548
EE 20:0		0	EE	STE	STO	20	0	0	0.314741291	0.308729582	0.318678539									0.095695308
EE 20:1		0	EE	STE	STO	20	1	0	1.548294214	1.62831746	1.576722618	0.369504619	0.37558386	0.395250235
EE 22:0		0	EE	STE	STO	22	0	0	0.164363228	0.152579928	0.150763079
EE 22:1		0	EE	STE	STO	22	1	0	0.369255698	0.388683297	0.355404816
EE 26:1		0	EE	STE	STO	26	1	0	0.112599715	0.119419779	0.107058313
IPC 38:0		3	IPC	SL	MEM	38	0	3				0.172665304	0.148289859	0.140326127	0.072252647	0.057402465	0.091830967
IPC 38:0		4	IPC	SL	MEM	38	0	4				0.099948941	0.087928146	0.077754631	0.04684977	0.059141085	0.048557141
IPC 38:1		2	IPC	SL	MEM	38	1	2								0.062041716
IPC 40:0		3	IPC	SL	MEM	40	0	3				0.193763003	0.162821121	0.161827079	0.061670938	0.060150411	0.080025956
IPC 40:0		4	IPC	SL	MEM	40	0	4				0.132010339	0.093874645	0.085527134	0.043763895	0.065549326	0.056189793
IPC 42:0		3	IPC	SL	MEM	42	0	3	0.110348855	0.119166885	0.139368456	0.586190784	0.467800975	0.446822044	0.132718537	0.125930705	0.12620063
IPC 42:0		4	IPC	SL	MEM	42	0	4	0.242260422	0.306850117	0.338426095	1.193263843	0.911370308	0.892458029	0.394747517	0.45739792	0.439912231	0.054156758	0.046554888	0.044919506
IPC 42:0		5	IPC	SL	MEM	42	0	5	0.015674467				0.023893382	0.020762019	0.032992017		0.035147339
IPC 44:0		3	IPC	SL	MEM	44	0	3	0.553869666	0.637762883	0.699168137	1.021509293	0.854228547	0.827221064	0.356567424	0.388222838	0.377736307	0.179832208	0.15047779	0.14255834
IPC 44:0		4	IPC	SL	MEM	44	0	4	2.409894212	3.172843788	3.411074305	2.126293336	1.603684237	1.606366038	2.222561032	2.682503954	2.244720607	2.114043276	2.140180407	1.81327746
IPC 44:0		5	IPC	SL	MEM	44	0	5	0.473688197	0.603046327	0.653650376	0.090194789	0.076728955	0.062004911	0.652573696	0.817414546	0.688217511	0.376323877	0.436234065	0.382840963
IPC 44:1		3	IPC	SL	MEM	44	1	3	0.114541622	0.13910621	0.144126338
IPC 44:1		4	IPC	SL	MEM	44	1	4	0.488379116	0.636468594	0.678867141
IPC 44:1		5	IPC	SL	MEM	44	1	5	0.072777401	0.095902582	0.108831254
IPC 46:0		3	IPC	SL	MEM	46	0	3	0.061599823	0.072354796	0.090281259	0.191570817	0.152401169	0.146479918	0.095246914	0.106644686	0.089246737	0.075900207	0.067980117	0.057894339
IPC 46:0		4	IPC	SL	MEM	46	0	4	0.599607302	0.772515774	0.830573479	0.61387404	0.446612695	0.423633056	1.137497498	1.450156939	1.166714509	1.4202025	1.56537786	1.309687951
IPC 46:0		5	IPC	SL	MEM	46	0	5	0.024459152						0.058571307	0.079619043	0.059793281	0.046638394	0.051370534	0.045932995
IPC 46:1		3	IPC	SL	MEM	46	1	3	0.018531094
IPC 46:1		4	IPC	SL	MEM	46	1	4	0.189864787	0.245973324	0.279555621
LPA 16:1		0	LPA	GPL	LYS	16	1	0	0.005346	0.002905249	0.00372137				0.002438371		0.002327313	0.004384823	0.005283995	0.005311603
LPA 16:2		0	LPA	GPL	LYS	16	2	0	0.048293063	0.036075817	0.035454124				0.009085885	0.008062909	0.003215839	0.003293231
LPA 18:1		0	LPA	GPL	LYS	18	1	0										0.004818202	0.007854685	0.007652036
LPA 18:2		0	LPA	GPL	LYS	18	2	0	0.00310142	0.002455121
LPA 20:1		0	LPA	GPL	LYS	20	1	0	0.003028149
LPA 22:0		0	LPA	GPL	LYS	22	0	0				0.00787906	0.009496407	0.007585477	0.00463569		0.003999315
LPA 24:0		0	LPA	GPL	LYS	24	0	0				0.006680654	0.007000416	0.006197819
LPA 24:3		0	LPA	GPL	LYS	24	3	0
LPA 26:3		0	LPA	GPL	LYS	26	3	0
LPC 10:0		0	LPC	GPL	LYS	10	0	0	0.041547509	0.041169798	0.049484945				0.040943604	0.050491431	0.058174922		0.005491824
LPC 14:0		0	LPC	GPL	LYS	14	0	0		0.015015326
LPC 14:1		0	LPC	GPL	LYS	14	1	0	0.031945474	0.040197753	0.033174496
LPC 16:0		0	LPC	GPL	LYS	16	0	0				0.03172948		0.02910171	0.047747228	0.042387741	0.034725277	0.01497889	0.023224257	0.030712492
LPC 16:1		0	LPC	GPL	LYS	16	1	0	0.118702019	0.171250076	0.137745008	0.191929611	0.202283866	0.180030017	0.216021661	0.200166086	0.235342982	0.180019932	0.230415742	0.307423579
LPC 18:0		0	LPC	GPL	LYS	18	0	0							0.030041154	0.028013381			0.00912896	0.011235111
LPC 18:1		0	LPC	GPL	LYS	18	1	0	0.101778686	0.136217218	0.108976135	0.138930318	0.17431866	0.131796142	0.203140179	0.18848269	0.237034322	0.499269378	0.429577082	0.559910941
LPC 20:1		0	LPC	GPL	LYS	20	1	0	0.076561929	0.096644172	0.088716181	0.113770142	0.127230431	0.101097092
LPE 14:1		0	LPE	GPL	LYS	14	1	0	0.01016532	0.014563645	0.010361105
LPE 16:0		0	LPE	GPL	LYS	16	0	0	0.018044372	0.023053607	0.020160079	0.039299974	0.032685044	0.037368369	0.020542487	0.021465988	0.022647934	0.027178812	0.046475172	0.059128309
LPE 16:1		0	LPE	GPL	LYS	16	1	0	0.116130777	0.14696682	0.124280356	0.073404809	0.064578214	0.079238117	0.046415901	0.045462493	0.052845238	0.095464772	0.128555915	0.135998544
LPE 18:0		0	LPE	GPL	LYS	18	0	0				0.009560705							0.004575187	0.00500318
LPE 18:1		0	LPE	GPL	LYS	18	1	0	0.300453046	0.393071297	0.334666467	0.185240504	0.176668703	0.190005047	0.16282623	0.166852805	0.181252856	0.721428397	0.53946094	0.570545937
LPE 20:1		0	LPE	GPL	LYS	20	1	0	0.081583608	0.101183881	0.093102557	0.058767227	0.055443361	0.058703209	0.006734923			0.048629301	0.04760291	0.044074503
LPE 22:1		0	LPE	GPL	LYS	22	1	0	0.016057225	0.018516088	0.016601641	0.022047217	0.019485942	0.021985444
LPE 24:0		0	LPE	GPL	LYS	24	0	0				0.016040766	0.015252136	0.015646847
LPI 10:0		0	LPI	GPL	LYS	10	0	0	0.072957799	0.084636674	0.101129123	0.017596996	0.012963449	0.014774195	0.041952119	0.079880373	0.043524517	0.012827274	0.00876412	0.013897729
LPI 10:1		0	LPI	GPL	LYS	10	1	0		0.005534023
LPI 12:0		0	LPI	GPL	LYS	12	0	0	0.051860733	0.070502009	0.09093044	0.026450992	0.025651177	0.02602162	0.018473259	0.036217227	0.02223772	0.009125044	0.006937349	0.009027451
LPI 14:1		0	LPI	GPL	LYS	14	1	0	0.010341646	0.019400279	0.019813538	0.00978603	0.009846196	0.009578969
LPI 16:0		0	LPI	GPL	LYS	16	0	0	0.065767252	0.092859375	0.079652701	0.189337975	0.217369638	0.220497177	0.154497855	0.153998048	0.177646961	0.18846712	0.167463753	0.165377238
LPI 16:1		0	LPI	GPL	LYS	16	1	0	0.017582253	0.019460207	0.019548425	0.023189053	0.028139571	0.024030919	0.017853214	0.02295264	0.018811606	0.020160849	0.03161532	0.034608682
LPI 18:0		0	LPI	GPL	LYS	18	0	0	0.093088153	0.116048997	0.113135092	0.366349955	0.404912041	0.407028773	0.22123725	0.190367812	0.289227056	0.248458617	0.170084247	0.165944822
LPI 18:1		0	LPI	GPL	LYS	18	1	0				0.036302865	0.046623904	0.042048172	0.027297017	0.029676166	0.030255513	0.040750707	0.079870115	0.082482725
LPI 20:0		0	LPI	GPL	LYS	20	0	0	0.020346191	0.019173739	0.020444594	0.011247016	0.012131283	0.012676974
LPI 20:1		0	LPI	GPL	LYS	20	1	0	0.040750658	0.046245739	0.047094788	0.023726841	0.031621995	0.030465113
LPS 10:0		0	LPS	GPL	LYS	10	0	0	0.00634117	0.005277614	0.006093094
LPS 12:0		0	LPS	GPL	LYS	12	0	0	0.016350956	0.014725659	0.018567171
LPS 14:0		0	LPS	GPL	LYS	14	0	0	0.003882633
LPS 16:0		0	LPS	GPL	LYS	16	0	0										0.032297128	0.026614805	0.029567727
LPS 16:1		0	LPS	GPL	LYS	16	1	0	0.015992944	0.017733085	0.019612516	0.012623448	0.014546633	0.014024107	0.012841239	0.014125524	0.012336794	0.01124669	0.009663545	0.011133206
LPS 18:1		0	LPS	GPL	LYS	18	1	0	0.022563665	0.021913069	0.019884946	0.015194829	0.018755977	0.01830537	0.01705572	0.018789701	0.017563967	0.055093154	0.078980912	0.083388854
LPS 20:1		0	LPS	GPL	LYS	20	1	0	0.0097056	0.008180572			0.009438666	0.008932507
M(IP)2C 42:0		3	M(IP)2C	SL	MEM	42	0	3	0.073464136	0.06815897	0.078105117		0.020311301
M(IP)2C 42:0		4	M(IP)2C	SL	MEM	42	0	4	0.013806409	0.016545953		0.094342693	0.083311758	0.079288584	0.028853116		0.02974588
M(IP)2C 44:0		3	M(IP)2C	SL	MEM	44	0	3	0.503440536	0.492599299	0.601782239	0.357973748	0.38489086	0.323192498	0.193426214	0.185774456	0.16915456	0.132181472	0.143983406	0.171937043
M(IP)2C 44:0		4	M(IP)2C	SL	MEM	44	0	4	2.669405177	3.214778613	3.354218872	2.327864866	2.313198596	2.027039185	1.837432866	1.719296577	1.679742263	0.973278006	1.092012045	1.39122154
M(IP)2C 44:0		5	M(IP)2C	SL	MEM	44	0	5	0.020451031	0.018196046					0.022823473
M(IP)2C 44:1		2	M(IP)2C	SL	MEM	44	1	2		0.016687305
M(IP)2C 44:1		3	M(IP)2C	SL	MEM	44	1	3	0.040889177	0.03869058	0.045894541
M(IP)2C 44:1		4	M(IP)2C	SL	MEM	44	1	4	0.133167011	0.134059141	0.140029884
M(IP)2C 46:0		3	M(IP)2C	SL	MEM	46	0	3	0.244670572	0.215222748	0.264957676	0.453858731	0.471392401	0.381271832	0.229800743	0.221893834	0.217856109	0.139275792	0.15530882	0.161988692
M(IP)2C 46:0		4	M(IP)2C	SL	MEM	46	0	4	1.770481131	1.96078341	2.109075896	1.601384627	1.613160198	1.327229906	2.134234833	2.42607068	2.2669226	1.816085178	2.323194788	2.871607388
M(IP)2C 46:1		3	M(IP)2C	SL	MEM	46	1	3	0.028908599	0.024742449
M(IP)2C 46:1		4	M(IP)2C	SL	MEM	46	1	4	0.11440237	0.119693695	0.150875678
M(IP)2C 48:1		4	M(IP)2C	SL	MEM	48	1	4	0.059630979	0.053810628	0.071197534
MIPC 42:0		3	MIPC	SL	MEM	42	0	3	0.070041723	0.074803105	0.083149593
MIPC 42:0		4	MIPC	SL	MEM	42	0	4					0.019092215	0.019465413
MIPC 44:0		3	MIPC	SL	MEM	44	0	3	0.096319046	0.108458539	0.120014366	0.028002889	0.029105963	0.029944836	0.064122272	0.064979476	0.072636271	0.06092949	0.050590682	0.0503397
MIPC 44:0		4	MIPC	SL	MEM	44	0	4	0.441373468	0.509065692	0.537663568	0.262076226	0.219528578	0.224742507	0.39426693	0.429088095	0.492067186	0.359508661	0.250847316	0.262566679
MIPC 44:0		5	MIPC	SL	MEM	44	0	5	0.023748984	0.023434832	0.027577692				0.028534592	0.036470207	0.023340438
MIPC 44:1		4	MIPC	SL	MEM	44	1	4	0.038423508	0.052324633	0.053852875
MIPC 46:0		3	MIPC	SL	MEM	46	0	3	0.021061188	0.020814106	0.02332522	0.024795124	0.025241499	0.024933423	0.029023321	0.031290889	0.040837266	0.034787588	0.019614926
MIPC 46:0		4	MIPC	SL	MEM	46	0	4	0.222046296	0.253941418	0.265627203	0.144174852	0.128802975	0.122824698	0.379065282	0.434762153	0.486977723	0.45677416	0.352947499	0.355372363
MIPC 46:1		4	MIPC	SL	MEM	46	1	4	0.022252657	0.030356812	0.030621011
PA 10:0	0_14:0	0	PA	GPL	MEM	24	0	0		0.007165981	0.010305124
PA 10:0	0_16:0	0	PA	GPL	MEM	26	0	0	0.007494143
PA 10:0	0_16:1	0	PA	GPL	MEM	26	1	0	0.014662956		0.017471411
PA 10:0	0_18:0	0	PA	GPL	MEM	28	0	0	0.005998328
PA 10:0	0_18:1	0	PA	GPL	MEM	28	1	0	0.006737662		0.010778829						0.00524534
PA 10:0	0_20:1	0	PA	GPL	MEM	30	1	0	0.007092189	0.005986379			0.002289145
PA 10:0	0_22:1	0	PA	GPL	MEM	32	1	0	0.005647813										0.004102136
PA 10:0	0_26:1	0	PA	GPL	MEM	36	1	0	0.000161203
PA 12:0	0_12:0	0	PA	GPL	MEM	24	0	0	0.008411282	0.001169621	0.000840284
PA 12:0	0_14:0	0	PA	GPL	MEM	26	0	0	0.000811385		0.009583401
PA 12:0	0_14:1	0	PA	GPL	MEM	26	1	0	0.001027899		0.000856108
PA 12:0	0_16:0	0	PA	GPL	MEM	28	0	0	0.002220419
PA 12:0	0_16:1	0	PA	GPL	MEM	28	1	0	0.025584288	0.026024182	0.02326733	0.013183553	0.010422653	0.012556116	0.008953743		0.004799858	0.007218721		0.00601424
PA 12:0	0_18:0	0	PA	GPL	MEM	30	0	0
PA 12:0	0_18:1	0	PA	GPL	MEM	30	1	0	0.007934739	0.003098685	0.008790652		0.004699141		0.002728489		0.002001203	0.003211562	0.002632627
PA 12:0	0_20:1	0	PA	GPL	MEM	32	1	0	0.00949504	0.007230052	0.008645468
PA 12:0	0_22:1	0	PA	GPL	MEM	34	1	0	0.002844443	0.001873949
PA 14:0	0_14:0	0	PA	GPL	MEM	28	0	0	8.98E-05
PA 14:0	0_14:1	0	PA	GPL	MEM	28	1	0	0.005124457	0.005434073	0.005903651
PA 14:0	0_16:0	0	PA	GPL	MEM	30	0	0
PA 14:0	0_16:1	0	PA	GPL	MEM	30	1	0	0.03298671	0.028957576	0.039819192	0.031999521	0.019728528	0.028284558	0.012572533	0.013245119	0.010726419	0.011370358	0.006895699	0.012830162
PA 14:0	0_17:1	0	PA	GPL	MEM	31	1	0										0.00160068
PA 14:0	0_18:1	0	PA	GPL	MEM	32	1	0	0.019413018	0.017320013	0.018957923	0.015396066	0.01503899	0.013728835	0.016833313	0.011917869	0.015501602	0.014338658	0.012557706	0.014842357
PA 14:0	0_20:1	0	PA	GPL	MEM	34	1	0	0.00477037	0.002543258	0.003192272		0.003990227
PA 14:1	0_16:0	0	PA	GPL	MEM	30	1	0	0.012239342	0.010678224	0.013110269						0.002386449
PA 14:1	0_16:1	0	PA	GPL	MEM	30	2	0	0.035621353	0.033201409	0.038875789	0.012430441	0.009702572	0.009945226
PA 14:1	0_18:0	0	PA	GPL	MEM	32	1	0	0.00380163	0.003138753	0.005353417		0.002897077						0.001474666
PA 14:1	0_18:1	0	PA	GPL	MEM	32	2	0	0.012774822	0.01042034	0.013409591		0.005056212	0.003416953	0.002762368			0.003718839	0.003598169	0.004115191
PA 14:1	0_20:1	0	PA	GPL	MEM	34	2	0	0.015072364	0.011204801	0.015627512
PA 14:1	0_22:1	0	PA	GPL	MEM	36	2	0	0.000855724
PA 15:0	0_15:0	0	PA	GPL	MEM	30	0	0
PA 15:0	0_16:1	0	PA	GPL	MEM	31	1	0	0.039279662		0.028400069		0.016038738	0.015241611	0.018345493		0.017180026	0.009983569
PA 15:0	0_18:1	0	PA	GPL	MEM	33	1	0
PA 15:1	0_16:0	0	PA	GPL	MEM	31	1	0
PA 15:1	0_16:1	0	PA	GPL	MEM	31	2	0
PA 16:0	0_16:0	0	PA	GPL	MEM	32	0	0							0.00776232
PA 16:0	0_16:1	0	PA	GPL	MEM	32	1	0	0.061958712	0.049557693	0.062064397	0.094071611	0.083503177	0.080617995	0.060283565	0.045057552	0.055535581	0.046648751	0.049105273	0.05839503
PA 16:0	0_17:1	0	PA	GPL	MEM	33	1	0
PA 16:0	0_18:0	0	PA	GPL	MEM	34	0	0					0.004523299		0.008758709
PA 16:0	0_18:1	0	PA	GPL	MEM	34	1	0	0.039070274	0.024553407	0.037490582	0.046976942	0.041373258	0.036962537	0.0657739	0.048461265	0.058069148	0.084971882	0.114050595	0.137070178
PA 16:0	0_20:1	0	PA	GPL	MEM	36	1	0	0.003801718			0.007266949	0.006728313	0.005989769
PA 16:0	0_24:0	0	PA	GPL	MEM	40	0	0					0.005022541	0.003894122
PA 16:1	0_16:1	0	PA	GPL	MEM	32	2	0	0.294702892	0.211302235	0.245580692	0.494881451	0.384263842	0.392268101	0.169681762	0.142902061	0.173398869	0.421821135	0.324522487	0.30090049
PA 16:1	0_18:0	0	PA	GPL	MEM	34	1	0	0.021289321	0.016377774	0.020760759	0.037554718	0.034473163	0.032077148	0.028063754	0.019274651	0.027089195	0.028224228	0.028765651	0.035359323
PA 16:1	0_18:1	0	PA	GPL	MEM	34	2	0	0.202904012	0.137789493	0.17354838	0.294460182	0.259258246	0.254156986	0.240384228	0.193864628	0.227518193	0.578675723	0.458120096	0.503464485
PA 16:1	0_20:1	0	PA	GPL	MEM	36	2	0	0.047233524	0.031874967	0.039733791	0.038266905	0.036382572	0.034092343
PA 16:1	0_22:0	0	PA	GPL	MEM	38	1	0					0.00299558
PA 16:1	0_22:1	0	PA	GPL	MEM	38	2	0	0.007782573	0.005698437	0.007977945		0.006607084	0.005057044
PA 16:1	0_24:0	0	PA	GPL	MEM	40	1	0					0.00449217
PA 17:0	0_17:0	0	PA	GPL	MEM	34	0	0					0.002630328		0.003041942
PA 17:1	0_17:1	0	PA	GPL	MEM	34	2	0
PA 18:0	0_18:1	0	PA	GPL	MEM	36	1	0	0.006815341			0.011886173	0.01215442	0.010848514	0.017262006	0.012220234	0.015799689	0.016223321	0.019120197	0.022600802
PA 18:0	0_18:2	0	PA	GPL	MEM	36	2	0
PA 18:0	0_20:1	0	PA	GPL	MEM	38	1	0					0.002097604	0.01035337
PA 18:0	0_22:0	0	PA	GPL	MEM	40	0	0					0.009432096	0.008474071
PA 18:0	0_24:0	0	PA	GPL	MEM	42	0	0					0.012663139	0.011510711
PA 18:1	0_18:1	0	PA	GPL	MEM	36	2	0	0.021702387	0.014784771	0.018031856	0.021923449	0.022355114	0.020600667	0.034823167	0.024238834	0.035842072	0.059231127	0.047412098	0.049821149
PA 18:1	0_20:0	0	PA	GPL	MEM	38	1	0					0.002965115
PA 18:1	0_20:1	0	PA	GPL	MEM	38	2	0	0.015244853	0.010313283	0.011006553	0.017947715	0.015102937	0.01095349
PA 18:1	0_22:0	0	PA	GPL	MEM	40	1	0					0.00767896	0.011575148
PA 18:1	0_22:1	0	PA	GPL	MEM	40	2	0	0.004885768				0.007451963
PA 18:1	0_24:0	0	PA	GPL	MEM	42	1	0					0.016219572	0.014304091
PA 20:1	0_20:1	0	PA	GPL	MEM	40	2	0	0.001808259				0.000465839
PC 10:0	0_14:0	0	PC	GPL	MEM	24	0	0
PC 10:0	0_16:0	0	PC	GPL	MEM	26	0	0
PC 10:0	0_16:1	0	PC	GPL	MEM	26	1	0							0.021174952	0.022985017	0.018501327
PC 10:0	0_17:0	0	PC	GPL	MEM	27	0	0
PC 10:0	0_17:1	0	PC	GPL	MEM	27	1	0
PC 10:0	0_18:0	0	PC	GPL	MEM	28	0	0	0.004680362							0.005447608	0.004609037
PC 10:0	0_18:1	0	PC	GPL	MEM	28	1	0			0.012270844			0.022050757		0.017994787	0.044331722			0.019675037
PC 10:1	0_16:0	0	PC	GPL	MEM	26	1	0	0.00394154
PC 10:1	0_18:0	0	PC	GPL	MEM	28	1	0	0.002681485							0.002800029			0.001054523
PC 10:1	0_18:1	0	PC	GPL	MEM	28	2	0						0.046426796
PC 11:0	0_16:0	0	PC	GPL	MEM	27	0	0
PC 11:0	0_16:1	0	PC	GPL	MEM	27	1	0
PC 12:0	0_12:0	0	PC	GPL	MEM	24	0	0
PC 12:0	0_14:0	0	PC	GPL	MEM	26	0	0	0.011935728		0.012699749
PC 12:0	0_14:1	0	PC	GPL	MEM	26	1	0	0.030900287	0.027953996	0.031850837
PC 12:0	0_15:0	0	PC	GPL	MEM	27	0	0
PC 12:0	0_15:1	0	PC	GPL	MEM	27	1	0
PC 12:0	0_16:0	0	PC	GPL	MEM	28	0	0	0.014172195	0.016130528	0.014694303				0.017667925	0.0114323	0.012458811
PC 12:0	0_16:1	0	PC	GPL	MEM	28	1	0	0.325701292	0.299225615	0.275853263	0.097153319	0.102975375	0.090706883	0.121614089	0.091091913	0.084177367	0.073221509	0.06212563	0.046117555
PC 12:0	0_17:1	0	PC	GPL	MEM	29	1	0			0.017846736
PC 12:0	0_18:0	0	PC	GPL	MEM	30	0	0				0.002785474			0.003567892	0.003251147
PC 12:0	0_20:1	0	PC	GPL	MEM	32	1	0	0.023591138	0.024878937	0.02153622	0.002260501	0.002698255	0.002261349
PC 12:1	0_14:0	0	PC	GPL	MEM	26	1	0
PC 12:1	0_16:0	0	PC	GPL	MEM	28	1	0
PC 12:1	0_16:1	0	PC	GPL	MEM	28	2	0	0.024995656	0.044397818	0.030353511
PC 12:1	0_18:1	0	PC	GPL	MEM	30	2	0
PC 13:0	0_16:1	0	PC	GPL	MEM	29	1	0
PC 13:0	0_17:0	0	PC	GPL	MEM	30	0	0
PC 13:0	0_18:1	0	PC	GPL	MEM	31	1	0									0.019353693
PC 14:0	0_14:0	0	PC	GPL	MEM	28	0	0		0.001503961	0.00151282				0.000506178	0.000588773	0.000622855
PC 14:0	0_14:1	0	PC	GPL	MEM	28	1	0	0.048602753	0.040870938	0.039074107	0.00589608	0.006934653	0.006120424	0.002609819		0.002275268	0.001019386		0.001200728
PC 14:0	0_15:1	0	PC	GPL	MEM	29	1	0		0.013624357
PC 14:0	0_16:0	0	PC	GPL	MEM	30	0	0				0.008758232			0.01193575	0.01421296
PC 14:0	0_16:2	0	PC	GPL	MEM	30	2	0			0.001611944
PC 14:0	0_17:1	0	PC	GPL	MEM	31	1	0								0.004002012
PC 14:0	0_18:0	0	PC	GPL	MEM	32	0	0							0.004705576	0.005542683
PC 14:0	0_18:1	0	PC	GPL	MEM	32	1	0	0.096981183	0.099144411	0.086192912	0.175302564	0.172756689	0.189546374	0.164192612	0.162745839	0.191522781	0.0406395	0.037819962	0.047684524
PC 14:0	0_20:1	0	PC	GPL	MEM	34	1	0	0.019023231	0.019891478	0.016668596	0.010254266	0.009181898	0.007637668
PC 14:1	0_14:1	0	PC	GPL	MEM	28	2	0	0.02153107	0.020666164	0.018107239	0.068138194	0.065811509	0.008670692	0.038132038	0.033353004			0.048838067	0.049949546
PC 14:1	0_15:0	0	PC	GPL	MEM	29	1	0
PC 14:1	0_16:1	0	PC	GPL	MEM	30	2	0	0.723069309	0.690638638	0.622445846	0.223095465	0.23927496	0.229262437	0.158959282	0.13535987	0.159888271	0.136368874	0.276305712	0.295982874
PC 14:1	0_17:1	0	PC	GPL	MEM	31	2	0		0.002135347	0.002709009				0.001441365
PC 14:1	0_18:0	0	PC	GPL	MEM	32	1	0	0.025890905	0.026235817	0.020936813	0.016984969	0.01773873	0.021465317	0.008909409	0.009419256	0.017839904	0.004115084	0.002943886	0.004736968
PC 14:1	0_18:1	0	PC	GPL	MEM	32	2	0	0.13760138	0.127197091	0.132277179	0.064533497	0.080319561	0.081242033	0.039778638	0.035335684	0.045725487	0.03612656	0.039598976	0.059406536
PC 14:1	0_20:1	0	PC	GPL	MEM	34	2	0	0.160055375	0.153131065	0.143304445	0.015561654	0.011050136	0.017932346
PC 14:1	0_22:0	0	PC	GPL	MEM	36	1	0					0.000898428
PC 14:1	0_22:1	0	PC	GPL	MEM	36	2	0	0.010737143	0.008119577	0.008416519
PC 14:1	0_24:0	0	PC	GPL	MEM	38	1	0				0.001760746	0.00132377	0.001588108
PC 15:0	0_16:1	0	PC	GPL	MEM	31	1	0	0.041694521	0.042259194		0.062847619	0.073739597	0.063059268	0.069634797	0.065982469	0.069503783	0.030039103
PC 15:0	0_17:0	0	PC	GPL	MEM	32	0	0							0.000447757	0.000713055
PC 15:0	0_18:1	0	PC	GPL	MEM	33	1	0				0.021680497	0.00856209	0.026660795	0.014170348	0.038188972	0.020463451
PC 15:1	0_15:1	0	PC	GPL	MEM	30	2	0
PC 15:1	0_16:0	0	PC	GPL	MEM	31	1	0		0.01464557		0.023128627	0.024487369	0.022523978	0.022877891	0.022712754	0.02568341	0.015202149
PC 15:1	0_16:1	0	PC	GPL	MEM	31	2	0	0.177381968	0.170624117	0.165965529	0.214865092	0.207813112	0.21292981	0.165702417	0.165776411	0.173314732	0.136554911	0.125353295	0.119469551
PC 15:1	0_17:0	0	PC	GPL	MEM	32	1	0
PC 15:1	0_18:0	0	PC	GPL	MEM	33	1	0				0.011376807	0.002921652	0.012520876	0.003810409	0.009037816	0.003985938
PC 15:1	0_18:1	0	PC	GPL	MEM	33	2	0	0.060640582	0.062430707	0.062521151	0.075755988	0.084918575	0.081641031	0.098087909	0.097910845	0.110399947
PC 15:1	0_20:1	0	PC	GPL	MEM	35	2	0	0.044204407	0.051084006	0.050425644	0.009225072	0.012616075	0.015415877
PC 16:0	0_16:0	0	PC	GPL	MEM	32	0	0							0.009029588	0.009721551
PC 16:0	0_16:1	0	PC	GPL	MEM	32	1	0	0.678795967	0.672600269	0.603887888	1.042433218	1.034286458	1.043830623	1.222561609	1.188623883	1.159983535	0.415779995	0.383654769	0.375975526
PC 16:0	0_16:2	0	PC	GPL	MEM	32	2	0
PC 16:0	0_17:0	0	PC	GPL	MEM	33	0	0
PC 16:0	0_17:1	0	PC	GPL	MEM	33	1	0				0.008090467	0.002846444		0.00414971	0.012881637	0.007774497
PC 16:0	0_18:1	0	PC	GPL	MEM	34	1	0	0.286795873	0.279351709	0.254696642	0.356248495	0.363470388	0.449571111	0.700849326	0.687538786	0.83240693	0.347376667	0.315658468	0.300955072
PC 16:0	0_18:2	0	PC	GPL	MEM	34	2	0		0.004533896
PC 16:0	0_18:3	0	PC	GPL	MEM	34	3	0
PC 16:0	0_20:1	0	PC	GPL	MEM	36	1	0		0.010494594		0.02609073	0.025059244	0.011873702	0.004079262	0.005515472	0.002689087	0.004008977	0.002077404	0.002498926
PC 16:0	0_22:1	0	PC	GPL	MEM	38	1	0				0.003176803	0.003453033	0.002257207
PC 16:1	0_16:1	0	PC	GPL	MEM	32	2	0	7.323322371	7.133709814	6.572811823	7.247946251	7.552155505	7.838266725	6.047964849	5.566600105	5.95199182	6.190999638	5.697634471	5.828667816
PC 16:1	0_16:2	0	PC	GPL	MEM	32	3	0	0.042047116	0.04084066	0.039483947	0.022750653	0.027596914	0.022891806	0.017974621	0.014476387			0.02227256	0.034712967
PC 16:1	0_17:0	0	PC	GPL	MEM	33	1	0					0.029083538		0.0323458		0.030884828
PC 16:1	0_17:1	0	PC	GPL	MEM	33	2	0	0.051795283	0.053751167	0.049251955	0.082111716	0.088786352	0.08461855	0.093439722	0.092599281	0.100571308	0.170587783	0.15823349	0.148376927
PC 16:1	0_18:0	0	PC	GPL	MEM	34	1	0				0.533637192	0.536489226	0.433584347	0.533881036	0.516449493	0.368415914
PC 16:1	0_18:1	0	PC	GPL	MEM	34	2	0	4.418771542	4.461117715	4.058638392	5.609954194	5.712882231	5.817833364	6.772630677	6.441667465	6.966415767	7.557197011	7.089315839	7.278789537
PC 16:1	0_18:2	0	PC	GPL	MEM	34	3	0	0.022227912	0.023598146	0.01766305	0.018693888	0.017643811	0.018354948	0.008722508	0.010307591			0.004103911
PC 16:1	0_19:1	0	PC	GPL	MEM	35	2	0				0.017808257
PC 16:1	0_20:0	0	PC	GPL	MEM	36	1	0							0.01978196	0.021301221	0.00772647
PC 16:1	0_20:1	0	PC	GPL	MEM	36	2	0	1.376111914	1.422262943	1.304061226	0.775116631	0.772979855	0.790910148	0.060892372	0.062347079	0.054424792	0.060888404	0.054261023	0.055012332
PC 16:1	0_20:2	0	PC	GPL	MEM	36	3	0	0.018232384	0.016412917	0.017082568	0.004586678
PC 16:1	0_22:0	0	PC	GPL	MEM	38	1	0				0.020550287	0.021770919	0.020439018	0.018289596	0.01906326	0.015787326
PC 16:1	0_22:1	0	PC	GPL	MEM	38	2	0	0.059021844	0.060666091	0.058376823	0.040227611	0.040226665	0.040067713		0.006355686	0.005974709
PC 16:1	0_24:0	0	PC	GPL	MEM	40	1	0			0.01056009	0.036801271	0.036485862	0.031418678	0.029101548	0.027238614	0.02772366
PC 16:1	0_24:1	0	PC	GPL	MEM	40	2	0	0.067057851	0.07500219		0.028461289	0.030500671	0.029190327
PC 16:1	0_26:0	0	PC	GPL	MEM	42	1	0				0.018499943	0.018778876	0.017232015	0.02072881	0.016318331	0.012841689
PC 16:1	0_26:1	0	PC	GPL	MEM	42	2	0	0.09852788	0.096455911	0.113609497
PC 16:2	0_18:1	0	PC	GPL	MEM	34	3	0	0.00959543	0.010564751	0.008244617	0.009082092	0.011146855	0.009282316	0.005253472	0.006674558			0.005859025
PC 16:2	0_20:1	0	PC	GPL	MEM	36	3	0	0.002518879	0.003634126
PC 17:0	0_18:1	0	PC	GPL	MEM	35	1	0
PC 17:0	0_22:1	0	PC	GPL	MEM	39	1	0			0.012512929
PC 17:0	0_24:1	0	PC	GPL	MEM	41	1	0			0.012030191
PC 17:1	0_18:0	0	PC	GPL	MEM	35	1	0
PC 17:1	0_18:1	0	PC	GPL	MEM	35	2	0				0.022507701	0.03312236	0.036150286	0.044317689	0.042119219	0.050345494	0.033228809	0.035335397	0.033033873
PC 18:0	0_18:1	0	PC	GPL	MEM	36	1	0	0.021663293	0.011302476	0.022594925	0.085645995	0.081902211	0.0905482	0.183719625	0.184762838	0.207330333	0.073430461	0.07068985	0.06785202
PC 18:0	0_18:2	0	PC	GPL	MEM	36	2	0
PC 18:0	0_20:0	0	PC	GPL	MEM	38	0	0
PC 18:0	0_20:1	0	PC	GPL	MEM	38	1	0				0.015100586	0.016663995	0.015684699		0.003766301	0.003340895
PC 18:0	0_22:1	0	PC	GPL	MEM	40	1	0	0.015738017	0.017375864	0.001943917	0.0058383	0.006396369	0.005853978
PC 18:1	0_18:1	0	PC	GPL	MEM	36	2	0	0.306283717	0.315903803	0.279512668	0.594471172	0.606087232	0.632428846	0.972849417	0.973507838	1.025111103	0.847361615	0.80909393	0.821137088
PC 18:1	0_18:2	0	PC	GPL	MEM	36	3	0	0.00351853	0.005029379	0.004680868	0.010174087
PC 18:1	0_20:0	0	PC	GPL	MEM	38	1	0				0.016712637	0.017891766	0.017242108	0.021619319	0.022343503	0.024737465
PC 18:1	0_20:1	0	PC	GPL	MEM	38	2	0	0.272020023	0.287726112	0.270053204	0.302321766	0.300237144	0.335509875	0.04125503	0.032589892	0.037755943	0.03168552	0.029612895	0.03468201
PC 18:1	0_22:0	0	PC	GPL	MEM	40	1	0				0.033752487	0.031378305	0.035521947	0.037238423	0.041388773	0.047764704
PC 18:1	0_22:1	0	PC	GPL	MEM	40	2	0	0.011858473	0.01278436	0.036636083	0.039953613	0.044188258	0.046711497	0.042723734	0.034259009	0.03361054
PC 18:1	0_24:0	0	PC	GPL	MEM	42	1	0				0.045862404	0.043148269	0.053724598	0.062683734	0.058464747	0.068331524
PC 18:1	0_24:1	0	PC	GPL	MEM	42	2	0				0.044847878	0.047161983	0.049056375
PC 20:0	0_20:0	0	PC	GPL	MEM	40	0	0
PC 20:1	0_20:1	0	PC	GPL	MEM	40	2	0	0.023256407	0.023294736	0.081003077	0.00899758	0.007687125	0.007109882
PC 20:1	0_22:0	0	PC	GPL	MEM	42	1	0				0.003478181
PC 20:1	0_22:1	0	PC	GPL	MEM	42	2	0	0.004338194	0.006683566
PE 10:0	0_16:0	0	PE	GPL	MEM	26	0	0	0.021995241	0.0214465						0.007698665
PE 10:0	0_16:1	0	PE	GPL	MEM	26	1	0	0.036921616	0.030786358								0.008769276
PE 10:0	0_18:0	0	PE	GPL	MEM	28	0	0		0.004315578									0.001200634
PE 10:0	0_18:1	0	PE	GPL	MEM	28	1	0	0.006831902	0.006211726	0.006525514							0.00473831
PE 12:0	0_14:0	0	PE	GPL	MEM	26	0	0	0.029895365	0.026010846	0.046852099	0.006018348			0.008560304	0.000968008
PE 12:0	0_14:1	0	PE	GPL	MEM	26	1	0	0.003988015	0.004141454	0.035145592
PE 12:0	0_16:0	0	PE	GPL	MEM	28	0	0	0.077542982	0.069897384	0.07056139	0.024538835	0.020319988	0.022008305	0.021989897	0.021884599	0.025708653	0.017108447	0.011871904	0.014277266
PE 12:0	0_16:1	0	PE	GPL	MEM	28	1	0	0.281014999	0.254769746	0.270619353	0.065942039	0.062292447	0.068188246	0.050026292	0.044984739	0.051379871	0.03878851	0.040876088	0.041230499
PE 12:0	0_18:0	0	PE	GPL	MEM	30	0	0	0.00879732	0.007464309	0.007877879	0.003262524	0.003112988	0.003449669			0.002602202
PE 12:0	0_18:1	0	PE	GPL	MEM	30	1	0	0.043767912	0.0411254	0.038330934	0.019746689	0.017859705	0.020917582	0.013440003	0.011791421	0.012720427	0.01114011	0.011108484	0.010866885
PE 12:0	0_20:1	0	PE	GPL	MEM	32	1	0	0.00922175	0.010909501	0.007769226	0.005623081	0.004406033	0.003885379
PE 12:0	0_22:1	0	PE	GPL	MEM	34	1	0					0.001408015
PE 12:1	0_16:0	0	PE	GPL	MEM	28	1	0		0.019149109
PE 12:1	0_16:1	0	PE	GPL	MEM	28	2	0	0.00581613
PE 12:1	0_18:0	0	PE	GPL	MEM	30	1	0
PE 13:1	0_17:0	0	PE	GPL	MEM	30	1	0
PE 14:0	0_14:0	0	PE	GPL	MEM	28	0	0	0.005268497	0.00435894	0.004508679	0.00141462	0.001423628	0.001525215	0.000330367			0.000155591	0.000190378
PE 14:0	0_14:1	0	PE	GPL	MEM	28	1	0	0.04523437	0.04116164	0.043666598	0.008115866	0.007354502	0.006937352
PE 14:0	0_15:1	0	PE	GPL	MEM	29	1	0			0.013395851
PE 14:0	0_16:0	0	PE	GPL	MEM	30	0	0				0.023744133	0.020800578	0.022608736	0.013542127	0.014102069	0.010931835
PE 14:0	0_16:1	0	PE	GPL	MEM	30	1	0	0.610209985	0.599618406	0.58253886	0.191833355	0.185302898	0.197517502	0.085778863	0.078135561	0.083768357	0.070316936	0.062818686	0.063132557
PE 14:0	0_17:1	0	PE	GPL	MEM	31	1	0
PE 14:0	0_18:1	0	PE	GPL	MEM	32	1	0	0.40509202	0.41847689	0.389890246	0.180556675	0.164002468	0.176832667	0.156174775	0.143133454	0.159928277	0.220418924	0.199638568	0.196788077
PE 14:0	0_20:1	0	PE	GPL	MEM	34	1	0	0.030663222	0.029877065	0.028702078	0.011896278	0.008654355	0.011924363
PE 14:0	0_22:1	0	PE	GPL	MEM	36	1	0			0.002396789		0.000821658	0.000898299
PE 14:1	0_14:1	0	PE	GPL	MEM	28	2	0	0.001045703
PE 14:1	0_16:0	0	PE	GPL	MEM	30	1	0	0.140865948	0.13589215	0.129986904	0.029387677	0.030194122	0.032974754	0.014287761	0.013155842	0.013679475	0.010905906	0.009767561	0.011081312
PE 14:1	0_16:1	0	PE	GPL	MEM	30	2	0	0.254650978	0.25325268	0.246817991	0.041250054	0.04112625	0.046696803	0.014158917	0.014334815	0.013530139	0.014189397	0.011017581	0.011495379
PE 14:1	0_18:0	0	PE	GPL	MEM	32	1	0	0.009823854		0.00985354	0.006762937	0.005926029	0.005203627	0.00247293	0.002865115	0.0022196		0.001225641	0.00143757
PE 14:1	0_18:1	0	PE	GPL	MEM	32	2	0	0.068543636	0.062372031	0.061158846		0.023769563	0.026035575		0.010184959	0.011896206	0.012044516	0.011248074	0.013244329
PE 14:1	0_20:0	0	PE	GPL	MEM	34	1	0				0.00196379		0.001525007
PE 14:1	0_20:1	0	PE	GPL	MEM	34	2	0	0.020026688	0.019432124	0.021881329	0.009796531	0.011814659	0.012313063
PE 14:1	0_22:1	0	PE	GPL	MEM	36	2	0			0.005630474
PE 14:1	0_26:0	0	PE	GPL	MEM	40	1	0						0.001605401
PE 15:0	0_15:0	0	PE	GPL	MEM	30	0	0
PE 15:0	0_16:1	0	PE	GPL	MEM	31	1	0	0.018598595	0.019001168	0.019167374	0.029773567	0.029904473	0.026298458	0.019699446	0.017746413	0.020779223	0.00567527
PE 15:0	0_18:1	0	PE	GPL	MEM	33	1	0	0.007420798	0.007971589	0.009340203	0.014130505	0.01481234	0.013642993	0.018813373	0.019356244	0.022420763	0.008169487	0.008601156	0.008441336
PE 15:1	0_16:0	0	PE	GPL	MEM	31	1	0	0.007945999	0.008318692	0.005282089	0.016443326	0.016372924	0.013777077	0.011544322	0.010053202	0.011631876		0.00506919	0.003806729
PE 15:1	0_16:1	0	PE	GPL	MEM	31	2	0	0.015623805	0.01573581	0.018849939	0.019831035	0.021655471	0.023866154	0.008951302	0.008811358
PE 15:1	0_18:0	0	PE	GPL	MEM	33	1	0				0.003982484	0.003318364
PE 15:1	0_18:1	0	PE	GPL	MEM	33	2	0	0.006588542	0.005894556	0.005128746	0.017265948	0.020858697	0.01553908	0.016066577	0.014467753	0.015768353	0.006412425	0.009872014	0.009716881
PE 15:1	0_20:1	0	PE	GPL	MEM	35	2	0				0.004890181	0.006568217	0.007174823
PE 16:0	0_16:1	0	PE	GPL	MEM	32	1	0	1.746306178	1.772555466	1.672664447	1.624265066	1.518283462	1.605208178	1.005419091	0.946193794	0.972226326	0.876649814	0.817252602	0.810208363
PE 16:0	0_16:2	0	PE	GPL	MEM	32	2	0	0.009481422	0.007627781	0.004551985				0.0056487	0.006171909	0.008062625
PE 16:0	0_17:1	0	PE	GPL	MEM	33	1	0	0.013446054	0.013007117	0.012799704	0.012485115	0.013277451	0.014538222	0.010162643	0.009958082	0.010277176	0.008672884	0.009654805	0.009476447
PE 16:0	0_18:1	0	PE	GPL	MEM	34	1	0	1.210509915	1.269186158	1.194666492	0.949240299	0.870713609	0.88801532	1.241844648	1.210253741	1.277437838	2.325391031	2.186480301	2.186812091
PE 16:0	0_18:2	0	PE	GPL	MEM	34	2	0	0.005250984	0.009446256	0.005926234		0.012227559		0.008760912
PE 16:0	0_20:1	0	PE	GPL	MEM	36	1	0	0.103505048	0.109401877	0.097615214	0.042779241	0.037160869	0.041517062	0.010337255	0.010938947	0.010744466	0.130673716	0.128649443	0.128971386
PE 16:0	0_22:1	0	PE	GPL	MEM	38	1	0				0.008162185	0.007757247	0.009066309
PE 16:0	0_24:1	0	PE	GPL	MEM	40	1	0				0.003174198	0.004850931	0.003770592
PE 16:0	0_26:1	0	PE	GPL	MEM	42	1	0					0.002070266	0.002195234
PE 16:1	0_16:1	0	PE	GPL	MEM	32	2	0	4.379456188	4.412813837	4.232115032	3.191825814	3.075320732	3.249500008	1.795480482	1.6507561	1.768794165	2.35721343	2.267577138	2.244253777
PE 16:1	0_16:2	0	PE	GPL	MEM	32	3	0	0.018032513	0.017122027	0.017483656
PE 16:1	0_17:0	0	PE	GPL	MEM	33	1	0	0.031279235	0.031774874	0.028692058	0.024047096	0.02496101	0.025730386	0.011064317	0.010815882	0.009967053	0.019893644	0.019375954	0.01955289
PE 16:1	0_17:1	0	PE	GPL	MEM	33	2	0	0.194373237	0.182944108	0.188941494	0.156062232	0.172112336	0.171938674	0.079202963	0.071464843	0.0770547	0.167734736	0.15178542	0.165533035
PE 16:1	0_18:1	0	PE	GPL	MEM	34	2	0	4.755727034	4.838028911	4.623567225	3.818209976	3.661915808	3.882172453	4.061990256	3.839690908	4.231053328	6.674242077	6.676707099	6.537793176
PE 16:1	0_18:2	0	PE	GPL	MEM	34	3	0	0.017668644	0.017636916	0.014540738	0.007243196	0.007971752	0.011347489	0.005537556	0.005515975		0.003864624		0.00814484
PE 16:1	0_20:0	0	PE	GPL	MEM	36	1	0				0.037698905	0.035760793	0.033784631	0.013782721	0.014024002	0.013264677
PE 16:1	0_20:1	0	PE	GPL	MEM	36	2	0	0.559876036	0.553802388	0.524431796	0.421466449	0.412159568	0.458539738	0.087586345	0.082345412	0.081438774	0.196125487	0.195747172	0.189994103
PE 16:1	0_20:2	0	PE	GPL	MEM	36	3	0		0.005263777	0.004796471
PE 16:1	0_22:0	0	PE	GPL	MEM	38	1	0				0.074189923	0.07099045	0.070729062	0.023194051	0.020710505	0.024086859
PE 16:1	0_22:1	0	PE	GPL	MEM	38	2	0	0.08996225	0.083173588	0.075861753	0.097156439	0.098370999	0.104251549		0.014105378
PE 16:1	0_23:0	0	PE	GPL	MEM	39	1	0				0.008869331	0.010677304	0.010083584
PE 16:1	0_24:0	0	PE	GPL	MEM	40	1	0				0.139219116	0.134133994	0.149523051	0.035390861	0.033530148	0.041643958
PE 16:1	0_24:1	0	PE	GPL	MEM	40	2	0				0.017278511	0.020278768	0.0189677
PE 16:1	0_25:0	0	PE	GPL	MEM	41	1	0				0.021549017			0.004598972
PE 16:1	0_26:0	0	PE	GPL	MEM	42	1	0				0.032055362	0.031983347	0.036713906	0.013834507	0.014058596	0.016438722
PE 16:1	0_26:1	0	PE	GPL	MEM	42	2	0	0.00758074		0.007050413	0.01012335	0.009924026	0.011043636
PE 16:2	0_18:1	0	PE	GPL	MEM	34	3	0	0.007109174	0.007314078	0.005544229	0.000992245	0.001605848	0.002688939	0.001994448	0.001801378		0.001725047
PE 17:0	0_18:1	0	PE	GPL	MEM	35	1	0					0.014899503
PE 17:1	0_17:1	0	PE	GPL	MEM	34	2	0				0.001845225	0.001982487	0.001769544	0.001044819		0.001696759
PE 17:1	0_18:0	0	PE	GPL	MEM	35	1	0				0.018568182	0.005854532			0.013328754	0.014874125
PE 17:1	0_18:1	0	PE	GPL	MEM	35	2	0	0.145685117		0.140881201	0.134409443	0.137746251	0.14170185	0.100976809	0.092686055	0.100075238	0.262391322	0.251680318	0.259765551
PE 17:1	0_18:2	0	PE	GPL	MEM	35	3	0		0.00750218			0.010034817
PE 17:1	0_19:1	0	PE	GPL	MEM	36	2	0				0.032675036	0.032892568
PE 17:1	0_20:1	0	PE	GPL	MEM	37	2	0	0.035451792	0.034239034	0.032046611	0.016236837	0.014208877	0.019045481
PE 17:1	0_22:0	0	PE	GPL	MEM	39	1	0				0.007482773	0.005098633	0.008979161
PE 17:1	0_22:1	0	PE	GPL	MEM	39	2	0				0.005737702
PE 17:1	0_24:0	0	PE	GPL	MEM	41	1	0						0.027606493			0.005058057
PE 18:0	0_18:1	0	PE	GPL	MEM	36	1	0				0.084616878	0.07404614	0.081780264	0.079189509	0.074723501	0.077012968
PE 18:0	0_18:2	0	PE	GPL	MEM	36	2	0	0.004051491	0.004075673	0.003799998	0.008007475	0.009351566	0.013482546	0.005955217	0.007033766	0.008621092	0.0012726
PE 18:0	0_20:1	0	PE	GPL	MEM	38	1	0				0.015470745	0.013677022	0.015066305
PE 18:0	0_20:2	0	PE	GPL	MEM	38	2	0				0.008166373	0.007405546		0.003091865		0.005296784
PE 18:0	0_22:1	0	PE	GPL	MEM	40	1	0						0.006309519
PE 18:0	0_24:1	0	PE	GPL	MEM	42	1	0						0.002599193
PE 18:0	0_26:1	0	PE	GPL	MEM	44	1	0					0.000894208
PE 18:1	0_18:1	0	PE	GPL	MEM	36	2	0	0.422231185	0.417038281	0.393478094	0.402103164	0.379650632	0.406638403	0.394148609	0.371507193	0.390696935	0.908471957	0.894190712	0.868555989
PE 18:1	0_18:2	0	PE	GPL	MEM	36	3	0		0.002354983	0.001906496
PE 18:1	0_19:1	0	PE	GPL	MEM	37	2	0				0.01901679	0.016635251	0.018219721
PE 18:1	0_20:0	0	PE	GPL	MEM	38	1	0				0.034845358	0.033968724	0.033052237	0.02012725	0.019484027	0.021412659
PE 18:1	0_20:1	0	PE	GPL	MEM	38	2	0	0.108275754	0.108933739	0.106955103	0.227944106	0.206175335	0.244245757	0.021408301	0.012638802	0.020447824	0.065987023	0.060000307	0.059240732
PE 18:1	0_22:0	0	PE	GPL	MEM	40	1	0				0.102264696	0.095607483	0.09451684	0.041641726	0.043955119	0.041654774
PE 18:1	0_22:1	0	PE	GPL	MEM	40	2	0	0.025216906	0.025079904	0.02520153	0.080982384	0.078923908	0.08779824
PE 18:1	0_23:0	0	PE	GPL	MEM	41	1	0				0.014685629	0.037728796	0.012383541	0.004690493	0.009565878	0.006559688
PE 18:1	0_24:0	0	PE	GPL	MEM	42	1	0				0.198529337	0.17288146	0.172474527	0.086356461	0.086305302	0.091084204
PE 18:1	0_24:1	0	PE	GPL	MEM	42	2	0				0.020603462	0.020700292	0.023622567
PE 18:1	0_25:0	0	PE	GPL	MEM	43	1	0				0.027358418	0.02439782	0.028853669	0.014211	0.011956492
PE 18:1	0_26:0	0	PE	GPL	MEM	44	1	0				0.028940109	0.029162819	0.031527631	0.040680383	0.036745491	0.041237863
PE 18:1	0_26:1	0	PE	GPL	MEM	44	2	0				0.013595468	0.010818149	0.014129232
PE 18:2	0_19:1	0	PE	GPL	MEM	37	3	0	0.007130362
PE 19:1	0_19:1	0	PE	GPL	MEM	38	2	0	0.000772003	0.000814808	0.000934526	0.009091844	0.008597546	0.008797562	0.004203478	0.002819225	0.005648238	0.000725946	0.001091007	0.000639523
PE 19:1	0_20:1	0	PE	GPL	MEM	39	2	0				0.016247463	0.022754369	0.025382001
PE 20:0	0_20:1	0	PE	GPL	MEM	40	1	0				0.005835821	0.004730064	0.00488499
PE 20:1	0_20:1	0	PE	GPL	MEM	40	2	0	0.007766671	0.008739169	0.009120637	0.019500423	0.019564909	0.020843363
PE 20:1	0_22:0	0	PE	GPL	MEM	42	1	0					0.016278638	0.016853648
PE 20:1	0_22:1	0	PE	GPL	MEM	42	2	0				0.009419413	0.007261685	0.01119583
PE 20:1	0_24:0	0	PE	GPL	MEM	44	1	0				0.024656353	0.022715834	0.02661953
PE 20:1	0_26:0	0	PE	GPL	MEM	46	1	0					0.013759368
PE 24:0	0_24:0	0	PE	GPL	MEM	48	0	0						0.011585969			0.020044822
PG 14:1	0_14:1	0	PG	GPL	MEM	28	2	0			0.058543173
PG 15:0	0_16:1	0	PG	GPL	MEM	31	1	0
PG 16:0	0_18:1	0	PG	GPL	MEM	34	1	0										0.027389191	0.018095166	0.02063445
PG 16:1	0_18:1	0	PG	GPL	MEM	34	2	0											0.014648763	0.014718225
PI 10:0	0_12:0	0	PI	GPL	MEM	22	0	0
PI 10:0	0_14:0	0	PI	GPL	MEM	24	0	0	0.02742091		0.034080687			0.006273894	0.008638944		0.008034997
PI 10:0	0_14:1	0	PI	GPL	MEM	24	1	0	0.005153362
PI 10:0	0_15:0	0	PI	GPL	MEM	25	0	0
PI 10:0	0_16:0	0	PI	GPL	MEM	26	0	0	0.321598421	0.360778564	0.362411947	0.098655618	0.087650499	0.086120447	0.214823861	0.222407561	0.1961555	0.139238748	0.110207273	0.11957175
PI 10:0	0_16:1	0	PI	GPL	MEM	26	1	0	0.102558696	0.118173344	0.112180238		0.023296712	0.025987925	0.045112671		0.037450303	0.022482603	0.022918416	0.024525977
PI 10:0	0_17:0	0	PI	GPL	MEM	27	0	0
PI 10:0	0_18:0	0	PI	GPL	MEM	28	0	0	0.125650516	0.145216788	0.150153021	0.038518402	0.040011088	0.040224613	0.072851392	0.070713678	0.059528162	0.077596466	0.060480353	0.064839335
PI 10:0	0_18:1	0	PI	GPL	MEM	28	1	0	0.037515813	0.034779492	0.038608768						0.01491427	0.013917309	0.011992352	0.01273937
PI 10:0	0_20:0	0	PI	GPL	MEM	30	0	0	0.007831406	0.007301904
PI 10:0	0_20:1	0	PI	GPL	MEM	30	1	0	0.047980588		0.056276111		0.006424592	0.006642555
PI 10:0	0_22:0	0	PI	GPL	MEM	32	0	0					0.000722899
PI 10:0	0_22:1	0	PI	GPL	MEM	32	1	0		0.015252094
PI 10:0	0_24:1	0	PI	GPL	MEM	34	1	0	0.010711314
PI 10:0	0_26:1	0	PI	GPL	MEM	36	1	0	0.035299362		0.042175159
PI 10:1	0_16:0	0	PI	GPL	MEM	26	1	0	0.018868312		0.020941264		0.002643626		0.006868972		0.008891362	0.002378108
PI 10:1	0_16:1	0	PI	GPL	MEM	26	2	0	0.01045495		0.014379571
PI 10:1	0_18:0	0	PI	GPL	MEM	28	1	0												0.001908524
PI 10:1	0_18:1	0	PI	GPL	MEM	28	2	0	0.004660858
PI 10:1	0_20:1	0	PI	GPL	MEM	30	2	0	0.003206481		0.003482132
PI 11:0	0_11:0	0	PI	GPL	MEM	22	0	0
PI 11:0	0_16:0	0	PI	GPL	MEM	27	0	0
PI 11:0	0_18:0	0	PI	GPL	MEM	29	0	0
PI 12:0	0_12:0	0	PI	GPL	MEM	24	0	0	0.003671691	0.034566448	0.00516181
PI 12:0	0_14:0	0	PI	GPL	MEM	26	0	0	0.085210291	0.085866165	0.097942993	0.006700678	0.012767706	0.01365941	0.011362095	0.006794615	0.010018376	0.006322801	0.004663006	0.004527702
PI 12:0	0_14:1	0	PI	GPL	MEM	26	1	0	0.010613134	0.012788219	0.011651715
PI 12:0	0_15:0	0	PI	GPL	MEM	27	0	0
PI 12:0	0_16:0	0	PI	GPL	MEM	28	0	0	0.715954511	0.716809841	0.775106423	0.209901855	0.209801478	0.204805809	0.255204346	0.228261494	0.225845733	0.205869963	0.154302766	0.169779883
PI 12:0	0_16:1	0	PI	GPL	MEM	28	1	0	0.378968158	0.341940084	0.382743155	0.085197801	0.082490354	0.081599469	0.103961544	0.107675023	0.06641216	0.047946556	0.037607648	0.043538582
PI 12:0	0_17:0	0	PI	GPL	MEM	29	0	0
PI 12:0	0_17:1	0	PI	GPL	MEM	29	1	0
PI 12:0	0_18:0	0	PI	GPL	MEM	30	0	0	0.165995876	0.129542801	0.159459345	0.074839183	0.078755707	0.075446414	0.070973962	0.060618096	0.062436572	0.076518471	0.065862838	0.066945296
PI 12:0	0_18:1	0	PI	GPL	MEM	30	1	0	0.108602434	0.109868758	0.114725135	0.046392065	0.047887526	0.044536288	0.037213137	0.037039916	0.02980512	0.024309514	0.019866573	0.023310166
PI 12:0	0_20:1	0	PI	GPL	MEM	32	1	0	0.102428088	0.125670928	0.128220159	0.011328591	0.016195565	0.014911187
PI 12:0	0_22:1	0	PI	GPL	MEM	34	1	0	0.031357135	0.029787014	0.035952383
PI 12:0	0_24:0	0	PI	GPL	MEM	36	0	0				0.001858354	0.001556104	0.001711267	0.000893095
PI 12:0	0_24:1	0	PI	GPL	MEM	36	1	0	0.017849333	0.014085263	0.01399879
PI 12:0	0_26:0	0	PI	GPL	MEM	38	0	0	0.009490267		0.009280437
PI 12:0	0_26:1	0	PI	GPL	MEM	38	1	0	0.055008455	0.045996926	0.053551342
PI 12:1	0_14:0	0	PI	GPL	MEM	26	1	0
PI 12:1	0_16:0	0	PI	GPL	MEM	28	1	0	0.016671043	0.019158679	0.022147079						0.007145148
PI 12:1	0_16:1	0	PI	GPL	MEM	28	2	0		0.008469598	0.008005649
PI 12:1	0_18:0	0	PI	GPL	MEM	30	1	0	0.006798268		0.012562962
PI 12:1	0_18:1	0	PI	GPL	MEM	30	2	0	0.005099843
PI 13:0	0_16:0	0	PI	GPL	MEM	29	0	0
PI 14:0	0_14:0	0	PI	GPL	MEM	28	0	0	0.018105873	0.020423311	0.024255741	0.004144612	0.005417074	0.007354121	0.002652895		0.003614806	0.001103437	0.000920972	0.000569093
PI 14:0	0_14:1	0	PI	GPL	MEM	28	1	0	0.084340666	0.08368471	0.089372042	0.005434761	0.010559928	0.007384388	0.00299888		0.001778324			0.001281925
PI 14:0	0_15:0	0	PI	GPL	MEM	29	0	0
PI 14:0	0_15:1	0	PI	GPL	MEM	29	1	0
PI 14:0	0_16:0	0	PI	GPL	MEM	30	0	0	0.084880392	0.064577649	0.085029559	0.148588622	0.16721324	0.153193924	0.124774795	0.104954843	0.105855492	0.028351938	0.021586059	0.021029566
PI 14:0	0_16:1	0	PI	GPL	MEM	30	1	0	0.460404457	0.519164229	0.564046121	0.168279026	0.183112373	0.175744611	0.109197236	0.104238501	0.091150484	0.076254042	0.061990848	0.068613276
PI 14:0	0_17:1	0	PI	GPL	MEM	31	1	0
PI 14:0	0_18:0	0	PI	GPL	MEM	32	0	0				0.00886756	0.013884356	0.006669689	0.026883557	0.020075897	0.021116803
PI 14:0	0_18:1	0	PI	GPL	MEM	32	1	0	0.339680565	0.359953347	0.406430007	0.252310211	0.216254622	0.227113067	0.267741289	0.345391874	0.269106172	0.294216852	0.267813172	0.268506324
PI 14:0	0_18:2	0	PI	GPL	MEM	32	2	0
PI 14:0	0_20:1	0	PI	GPL	MEM	34	1	0	0.068623881	0.072475596	0.088918636	0.025947168	0.022573062	0.020835496
PI 14:0	0_22:0	0	PI	GPL	MEM	36	0	0					0.000629556	0.000718244
PI 14:0	0_22:1	0	PI	GPL	MEM	36	1	0	0.007404252	0.003078636	0.00759497		0.003426753	0.003816578
PI 14:0	0_24:0	0	PI	GPL	MEM	38	0	0	0.000922319			0.009583229	0.00958229	0.011034196	0.002887367		0.002399723
PI 14:0	0_24:1	0	PI	GPL	MEM	38	1	0	0.001292175
PI 14:0	0_26:0	0	PI	GPL	MEM	40	0	0					0.001619067
PI 14:0	0_26:1	0	PI	GPL	MEM	40	1	0	0.006122204	0.004417771	0.006521252
PI 14:1	0_14:1	0	PI	GPL	MEM	28	2	0	0.00568543	0.00288545	0.003698914
PI 14:1	0_15:0	0	PI	GPL	MEM	29	1	0
PI 14:1	0_16:0	0	PI	GPL	MEM	30	1	0	0.680661427	0.7786154	0.75672974	0.135959681	0.144122008	0.15258235	0.075969509	0.065123086	0.068991059	0.056969987	0.047087554	0.047167661
PI 14:1	0_16:1	0	PI	GPL	MEM	30	2	0	0.329370713	0.280740107	0.320456583	0.042025379	0.043100888	0.039981321	0.024585416	0.024706804	0.02136561	0.017572899	0.015307119	0.016384321
PI 14:1	0_17:1	0	PI	GPL	MEM	31	2	0
PI 14:1	0_18:0	0	PI	GPL	MEM	32	1	0	0.242441985	0.24455041	0.270614591	0.085529311	0.069207389	0.077159096	0.032986249	0.0460558	0.035746947	0.036728827	0.03437321	0.036585651
PI 14:1	0_18:1	0	PI	GPL	MEM	32	2	0	0.103362284	0.107051297	0.105598046	0.02914014	0.029870993	0.031019082	0.021459909	0.021974394	0.016356988	0.017900971	0.012940028	0.012161679
PI 14:1	0_19:0	0	PI	GPL	MEM	33	1	0
PI 14:1	0_20:0	0	PI	GPL	MEM	34	1	0	0.019399106	0.020756216	0.024608325
PI 14:1	0_20:1	0	PI	GPL	MEM	34	2	0	0.105577416	0.103091107	0.11441724	0.008931049	0.013396769	0.012201541
PI 14:1	0_22:0	0	PI	GPL	MEM	36	1	0	0.007793862				0.005653626	0.005403855
PI 14:1	0_22:1	0	PI	GPL	MEM	36	2	0	0.029662693	0.024802222	0.030440186		0.002419677
PI 14:1	0_24:0	0	PI	GPL	MEM	38	1	0	0.008368819	0.008986558	0.009629585		0.012174336	0.012992166
PI 14:1	0_24:1	0	PI	GPL	MEM	38	2	0	0.01469195	0.009753181	0.009799372
PI 14:1	0_26:0	0	PI	GPL	MEM	40	1	0	0.008769265	0.00893921	0.00914015
PI 14:1	0_26:1	0	PI	GPL	MEM	40	2	0	0.052312456	0.045281852	0.047389003
PI 15:0	0_15:0	0	PI	GPL	MEM	30	0	0
PI 15:0	0_15:1	0	PI	GPL	MEM	30	1	0
PI 15:0	0_16:1	0	PI	GPL	MEM	31	1	0	0.008511364	0.009694366	0.01348321	0.038697595	0.036888592	0.032934526	0.027749517	0.031563155	0.027822392	0.008433712	0.005187768	0.006513473
PI 15:0	0_18:1	0	PI	GPL	MEM	33	1	0	0.004390219			0.021591315	0.018459378	0.014065818	0.030719606	0.018796465	0.030167597	0.00771651	0.00629088	0.005439207
PI 15:0	0_20:1	0	PI	GPL	MEM	35	1	0					0.001160488
PI 15:1	0_16:0	0	PI	GPL	MEM	31	1	0	0.009045746	0.00811236	0.012898258	0.037266758	0.033232913	0.031630497	0.021706122	0.030371933	0.021921604		0.004003837	0.00507756
PI 15:1	0_16:1	0	PI	GPL	MEM	31	2	0					0.008132086	0.006018031
PI 15:1	0_18:0	0	PI	GPL	MEM	33	1	0	0.001052048			0.004692964	0.006986534	0.00839099	0.004211597	0.007268931	0.003639584			0.000975546
PI 15:1	0_18:1	0	PI	GPL	MEM	33	2	0					0.004959052	0.006826455	0.004931546		0.004510853
PI 16:0	0_16:0	0	PI	GPL	MEM	32	0	0					0.030904506		0.094101174	0.070038486	0.070641526
PI 16:0	0_16:1	0	PI	GPL	MEM	32	1	0	3.341603136	3.508792537	3.853227087	4.175471343	3.978539903	3.984787537	3.236324885	4.061918499	3.022529231	2.48178282	2.363787086	2.319516273
PI 16:0	0_16:2	0	PI	GPL	MEM	32	2	0	0.011021429	0.006647656	0.01246323		0.00473823		0.005850018		0.003644889
PI 16:0	0_17:1	0	PI	GPL	MEM	33	1	0	0.001507602				0.005472082		0.009127467	0.017076262	0.008073477	0.003579874	0.004892137	0.003652691
PI 16:0	0_17:2	0	PI	GPL	MEM	33	2	0
PI 16:0	0_18:1	0	PI	GPL	MEM	34	1	0	2.509976504	2.554992514	2.879241069	2.173612906	2.107048625	2.008039143	4.304536546	5.163689304	4.02292451	6.944578834	7.028505949	6.701346367
PI 16:0	0_18:2	0	PI	GPL	MEM	34	2	0	0.007225598	0.012204851	0.013448444		0.005349936		0.004246717	0.018397281	0.013732928
PI 16:0	0_20:0	0	PI	GPL	MEM	36	0	0				0.00388199	0.00323755	0.003188062	0.004442919	0.004014287
PI 16:0	0_20:1	0	PI	GPL	MEM	36	1	0	0.209532728	0.202956079	0.220347986	0.333197164	0.348376724	0.347478445	0.018130482	0.014099335	0.019422548		0.006492338	0.007566772
PI 16:0	0_20:2	0	PI	GPL	MEM	36	2	0					0.002459492
PI 16:0	0_20:4	0	PI	GPL	MEM	36	4	0
PI 16:0	0_22:0	0	PI	GPL	MEM	38	0	0				0.139104728	0.140748871	0.135060437	0.101691794	0.096381313	0.08957247
PI 16:0	0_22:1	0	PI	GPL	MEM	38	1	0	0.010841618	0.010434884	0.013434338	0.089801609	0.091897793	0.089711012	0.004280891
PI 16:0	0_24:0	0	PI	GPL	MEM	40	0	0				0.173449599	0.166910019	0.155702521	0.117839407	0.107960088	0.100264465
PI 16:0	0_24:1	0	PI	GPL	MEM	40	1	0	0.004086575	0.00572233		0.02380706	0.024812236	0.024483804
PI 16:0	0_26:0	0	PI	GPL	MEM	42	0	0				0.019123097	0.016249578	0.01392078	0.017852327	0.014068655	0.01580867
PI 16:0	0_26:1	0	PI	GPL	MEM	42	1	0				0.007285347	0.008950937	0.007434709
PI 16:1	0_16:1	0	PI	GPL	MEM	32	2	0	1.416071524	1.457456473	1.574041234	0.819637787	0.900596091	0.885145982	0.884341181	0.88018888	0.734913867	0.708159044	0.690458787	0.751572991
PI 16:1	0_16:2	0	PI	GPL	MEM	32	3	0	0.006750591
PI 16:1	0_17:0	0	PI	GPL	MEM	33	1	0	0.003312611			0.009729375	0.010478782	0.008743442	0.010103301	0.00825486	0.010049902	0.003844949	0.002350737	0.002478565
PI 16:1	0_17:1	0	PI	GPL	MEM	33	2	0					0.004297265		0.004903774		0.00513967
PI 16:1	0_18:0	0	PI	GPL	MEM	34	1	0	1.461448937	1.46703411	1.627450387	2.123042892	2.042548755	1.978960151	1.696507082	2.041133124	1.571716563	1.635212436	1.595463642	1.535535245
PI 16:1	0_18:1	0	PI	GPL	MEM	34	2	0	1.529961691	1.521190091	1.659766528	1.279603678	1.379600873	1.327215071	2.124046021	2.414486684	1.943302309	2.102484585	2.17408588	2.205436716
PI 16:1	0_18:2	0	PI	GPL	MEM	34	3	0	0.004533482
PI 16:1	0_19:0	0	PI	GPL	MEM	35	1	0
PI 16:1	0_20:0	0	PI	GPL	MEM	36	1	0	0.098000163	0.091296346	0.103846892	0.068535547	0.068952327	0.071533591	0.027549146	0.028484085	0.023039775
PI 16:1	0_20:1	0	PI	GPL	MEM	36	2	0	0.584005576	0.511994736	0.577360643	0.221797362	0.231842626	0.24047841		0.013486169	0.008800322	0.00605467	0.006954926	0.00797443
PI 16:1	0_20:2	0	PI	GPL	MEM	36	3	0	0.010179757	0.012306793
PI 16:1	0_20:4	0	PI	GPL	MEM	36	5	0
PI 16:1	0_22:0	0	PI	GPL	MEM	38	1	0	0.024443044	0.021015386	0.024591467	0.085388037	0.085967251	0.082213704	0.030906225	0.030525764	0.028595599
PI 16:1	0_22:1	0	PI	GPL	MEM	38	2	0	0.093207785	0.075364902	0.092525738	0.052856354	0.055679472	0.062510201
PI 16:1	0_24:0	0	PI	GPL	MEM	40	1	0	0.038503164	0.035898067	0.045848897	0.180470216	0.171897541	0.167622096	0.073721498	0.069983516	0.066269124
PI 16:1	0_24:1	0	PI	GPL	MEM	40	2	0	0.055558284	0.047229238	0.053198283	0.01752609	0.017842808	0.016760576
PI 16:1	0_26:0	0	PI	GPL	MEM	42	1	0	0.043979939	0.038895627	0.050205853	0.02835815	0.032848347	0.031464544	0.023175122	0.024765947	0.018305235	0.005460765	0.005197671	0.005031509
PI 16:1	0_26:1	0	PI	GPL	MEM	42	2	0	0.280751409	0.24899489	0.289116885	0.010627987	0.010316379	0.010691467
PI 16:2	0_18:0	0	PI	GPL	MEM	34	2	0	0.002828439
PI 16:2	0_18:1	0	PI	GPL	MEM	34	3	0	0.002954277
PI 17:0	0_18:1	0	PI	GPL	MEM	35	1	0					0.004361006		0.007265398		0.00625578	0.004717811	0.003193034	0.003731546
PI 17:0	0_19:5	0	PI	GPL	MEM	36	5	0		0.00892186
PI 17:1	0_17:1	0	PI	GPL	MEM	34	2	0
PI 17:1	0_18:0	0	PI	GPL	MEM	35	1	0					0.004437288		0.004440656		0.005603113	0.002558728	0.002753853	0.003233473
PI 17:1	0_18:1	0	PI	GPL	MEM	35	2	0
PI 18:0	0_18:0	0	PI	GPL	MEM	36	0	0				0.004705133	0.003565845	0.002848198	0.014374033	0.010356964
PI 18:0	0_18:1	0	PI	GPL	MEM	36	1	0	0.889914464	0.856603383	0.928991514	0.885272519	0.900701944	0.835950707	1.673896855	1.610247792	1.493231686	3.014214533	3.190874735	2.90136506
PI 18:0	0_18:2	0	PI	GPL	MEM	36	2	0							0.003098844
PI 18:0	0_20:0	0	PI	GPL	MEM	38	0	0				0.024775327	0.025949197	0.020511159	0.028951601	0.030715427	0.027670774
PI 18:0	0_20:1	0	PI	GPL	MEM	38	1	0	0.053089394	0.040490026	0.052709246	0.179250028	0.178398069	0.170953038	0.010858932	0.007331284	0.009217576	0.001432258		0.001399249
PI 18:0	0_22:0	0	PI	GPL	MEM	40	0	0				0.142324371	0.127403685	0.114085414	0.097231559	0.095044893	0.090306189
PI 18:0	0_22:1	0	PI	GPL	MEM	40	1	0		0.00247357	0.002335607	0.076304611	0.071854034	0.078732389
PI 18:0	0_24:0	0	PI	GPL	MEM	42	0	0				0.137816829	0.126583698	0.12612032	0.100411036	0.10638739	0.091333005
PI 18:0	0_24:1	0	PI	GPL	MEM	42	1	0	0.000748962			0.024679898	0.017247241	0.019714789
PI 18:0	0_26:0	0	PI	GPL	MEM	44	0	0				0.012001877	0.010816127	0.012669685	0.015490747	0.019197519	0.010664501
PI 18:0	0_26:1	0	PI	GPL	MEM	44	1	0					0.004791517	0.004263984
PI 18:1	0_18:1	0	PI	GPL	MEM	36	2	0	0.199356123	0.170486052	0.192133365	0.203009586	0.228931913	0.205119	0.365516875	0.316303539	0.296801169	0.416836522	0.423985588	0.422041006
PI 18:1	0_18:2	0	PI	GPL	MEM	36	3	0	0.002588505
PI 18:1	0_20:0	0	PI	GPL	MEM	38	1	0	0.025082634	0.019976822	0.029403588	0.074312856	0.07355592	0.069099654	0.059219005	0.059796419	0.049065575	0.005495122		0.003445101
PI 18:1	0_20:1	0	PI	GPL	MEM	38	2	0	0.182178878	0.154511623	0.191503575	0.282983479	0.301557451	0.27875165	0.017059564		0.01393206
PI 18:1	0_22:0	0	PI	GPL	MEM	40	1	0	0.005903722		0.006616483	0.208326828	0.205530967	0.181563382	0.152934813	0.144314887	0.122236726
PI 18:1	0_22:1	0	PI	GPL	MEM	40	2	0	0.035722828	0.029768346	0.034125217	0.098228477	0.099051689	0.098594129
PI 18:1	0_22:2	0	PI	GPL	MEM	40	3	0					0.164060892
PI 18:1	0_24:0	0	PI	GPL	MEM	42	1	0	0.01228636	0.008983012	0.012770298	0.396654455	0.363372457	0.340700765	0.33446441	0.306014552	0.272753267	0.002386703	0.002547859	0.002595403
PI 18:1	0_24:1	0	PI	GPL	MEM	42	2	0	0.020891189	0.017329425	0.023812667	0.033100309	0.028874433	0.028817748
PI 18:1	0_25:0	0	PI	GPL	MEM	43	1	0							0.01006503
PI 18:1	0_26:0	0	PI	GPL	MEM	44	1	0	0.018747803	0.019216097	0.019840734	0.049508775	0.046516665	0.043186096	0.087373107	0.08602786	0.067622192	0.009948211	0.011527255	0.00925572
PI 18:1	0_26:1	0	PI	GPL	MEM	44	2	0	0.120411246	0.110108314	0.132542767	0.018689804	0.016746909	0.017572681
PI 20:0	0_20:1	0	PI	GPL	MEM	40	1	0	0.004614792				0.004494491
PI 20:0	0_24:0	0	PI	GPL	MEM	44	0	0					0.00131388
PI 20:1	0_20:1	0	PI	GPL	MEM	40	2	0	0.031865525	0.025578008	0.030304211	0.008433371	0.008636808	0.011007863
PI 20:1	0_22:0	0	PI	GPL	MEM	42	1	0	0.000761203				0.00923896	0.00563472
PI 20:1	0_22:1	0	PI	GPL	MEM	42	2	0	0.007568513	0.004708381	0.009826265		0.005372568	0.005584979
PI 20:1	0_24:0	0	PI	GPL	MEM	44	1	0	0.001310961			0.018960114	0.011193682	0.012942544
PI 20:1	0_24:1	0	PI	GPL	MEM	44	2	0	0.004443869
PS 10:0	0_16:0	0	PS	GPL	MEM	26	0	0	0.017596603	0.027043605
PS 10:0	0_16:1	0	PS	GPL	MEM	26	1	0	0.011399559
PS 10:0	0_18:0	0	PS	GPL	MEM	28	0	0
PS 10:0	0_18:1	0	PS	GPL	MEM	28	1	0
PS 12:0	0_14:0	0	PS	GPL	MEM	26	0	0	0.013043719		0.029050687
PS 12:0	0_16:0	0	PS	GPL	MEM	28	0	0	0.038004144	0.035951408	0.044136392			0.009494256
PS 12:0	0_16:1	0	PS	GPL	MEM	28	1	0	0.067218042	0.058578766	0.067129708		0.012547263	0.013902388				0.008266646
PS 12:0	0_18:1	0	PS	GPL	MEM	30	1	0	0.011304412	0.007303974	0.011343249		0.003869092	0.003043646			0.003477559		0.002054591
PS 14:0	0_14:0	0	PS	GPL	MEM	28	0	0	0.002778844	0.001294433	0.001906146
PS 14:0	0_14:1	0	PS	GPL	MEM	28	1	0	0.014549725	0.01461948	0.01874243
PS 14:0	0_16:1	0	PS	GPL	MEM	30	1	0	0.190245495	0.168760347	0.172422391	0.049075167	0.037001355	0.043138595	0.019129976	0.023355708	0.014035136	0.0133946	0.006225683	0.009500956
PS 14:0	0_17:1	0	PS	GPL	MEM	31	1	0
PS 14:0	0_18:1	0	PS	GPL	MEM	32	1	0	0.277402664	0.254134361	0.269860766	0.071100714	0.07160639	0.070505366	0.072937312	0.066606431	0.064780577	0.103512074	0.093889979	0.098903662
PS 14:0	0_20:1	0	PS	GPL	MEM	34	1	0	0.016800337	0.011532906	0.010988121		0.002018622
PS 14:1	0_16:0	0	PS	GPL	MEM	30	1	0	0.055222091	0.043975959	0.052755206		0.006841646	0.008479994	0.006345728		0.004025431		0.00207986	0.003096184
PS 14:1	0_16:1	0	PS	GPL	MEM	30	2	0	0.042381549	0.03285517	0.041673396
PS 14:1	0_18:1	0	PS	GPL	MEM	32	2	0	0.01965711	0.016845443	0.026355656								0.012961443
PS 14:1	0_20:1	0	PS	GPL	MEM	34	2	0	0.003238402		0.005026788		0.001850628
PS 15:0	0_16:1	0	PS	GPL	MEM	31	1	0	0.03686041	0.028474533	0.031476467	0.022778366	0.025543309	0.024302115	0.022919298		0.023311591	0.019082685	0.012028189	0.013407058
PS 15:0	0_17:1	0	PS	GPL	MEM	32	1	0
PS 15:0	0_18:1	0	PS	GPL	MEM	33	1	0					0.006274366		0.015605203		0.016228361
PS 15:1	0_16:0	0	PS	GPL	MEM	31	1	0
PS 15:1	0_18:1	0	PS	GPL	MEM	33	2	0						0.024517648			0.030901998
PS 16:0	0_16:1	0	PS	GPL	MEM	32	1	0	0.963893337	0.882562732	0.959629894	0.563320757	0.586053399	0.638709306	0.414456425	0.359353229	0.344398962	0.303320665	0.280317727	0.298029904
PS 16:0	0_16:2	0	PS	GPL	MEM	32	2	0		0.01739767
PS 16:0	0_17:1	0	PS	GPL	MEM	33	1	0
PS 16:0	0_18:1	0	PS	GPL	MEM	34	1	0	0.967269899	0.828050727	0.841251208	0.371050674	0.356990404	0.366426534	0.884361884	0.791457542	0.778145107	2.005250205	1.865938387	1.837270191
PS 16:0	0_18:2	0	PS	GPL	MEM	34	2	0									0.006238077
PS 16:0	0_20:1	0	PS	GPL	MEM	36	1	0	0.022282675	0.016939886	0.02552326	0.026655399	0.018915647	0.019666101
PS 16:0	0_22:0	0	PS	GPL	MEM	38	0	0					0.010669739	0.00910756
PS 16:0	0_22:1	0	PS	GPL	MEM	38	1	0					0.003647117
PS 16:0	0_24:0	0	PS	GPL	MEM	40	0	0					0.010015422	0.013958424
PS 16:1	0_16:1	0	PS	GPL	MEM	32	2	0	0.837113251	0.674680577	0.743843045	0.41220677	0.408628208	0.439639129	0.232583769	0.207119427	0.199811176	0.124457448	0.113433492	0.13872625
PS 16:1	0_17:0	0	PS	GPL	MEM	33	1	0					0.004060207
PS 16:1	0_17:1	0	PS	GPL	MEM	33	2	0
PS 16:1	0_18:0	0	PS	GPL	MEM	34	1	0			0.070037525	0.052746337	0.054220327	0.058936255	0.063087145	0.064201254	0.049180965
PS 16:1	0_18:1	0	PS	GPL	MEM	34	2	0	1.474524749	1.281575242	1.334513418	0.657255466	0.661651253	0.67268525	1.029740239	0.913179809	0.838720722	1.426415323	1.494166685	1.605241134
PS 16:1	0_20:0	0	PS	GPL	MEM	36	1	0					0.011166486	0.010886352
PS 16:1	0_20:1	0	PS	GPL	MEM	36	2	0	0.099565454	0.075308587	0.083155478	0.057769998	0.064728567	0.064447611
PS 16:1	0_22:0	0	PS	GPL	MEM	38	1	0				0.028625273	0.025487086	0.023875357
PS 16:1	0_22:1	0	PS	GPL	MEM	38	2	0				0.014483828	0.013812276	0.016485967
PS 16:1	0_24:0	0	PS	GPL	MEM	40	1	0				0.047938125	0.048349479	0.045142656	0.014149394	0.032096596	0.012401409
PS 16:1	0_24:1	0	PS	GPL	MEM	40	2	0					0.007341504
PS 16:1	0_26:0	0	PS	GPL	MEM	42	1	0					0.009539286	0.01235568	0.009081715
PS 17:0	0_17:1	0	PS	GPL	MEM	34	1	0
PS 17:0	0_18:1	0	PS	GPL	MEM	35	1	0
PS 17:1	0_17:1	0	PS	GPL	MEM	34	2	0					0.001082608							0.001738918
PS 17:1	0_18:0	0	PS	GPL	MEM	35	1	0
PS 18:0	0_18:1	0	PS	GPL	MEM	36	1	0	0.01749264	0.010634219	0.014850317	0.026908351	0.024340808	0.022597009	0.032708686	0.036069297	0.023714935	0.023740925	0.022288992	0.020237548
PS 18:0	0_22:0	0	PS	GPL	MEM	40	0	0					0.003073141
PS 18:1	0_18:1	0	PS	GPL	MEM	36	2	0	0.033061388	0.023469346	0.031678761	0.040408888	0.040716415	0.038839685	0.052476304	0.054233168	0.039323648	0.054227305	0.052516886	0.059631975
PS 18:1	0_20:0	0	PS	GPL	MEM	38	1	0				0.011982062	0.012498162	0.011572061
PS 18:1	0_20:1	0	PS	GPL	MEM	38	2	0				0.034970793	0.033083667	0.035696064
PS 18:1	0_22:0	0	PS	GPL	MEM	40	1	0				0.026252839	0.026642523	0.024680485	0.017735061		0.016609917
PS 18:1	0_22:1	0	PS	GPL	MEM	40	2	0					0.011057844	0.018716544
PS 18:1	0_24:0	0	PS	GPL	MEM	42	1	0				0.062763648	0.050371023	0.049881689	0.036161146	0.042730659	0.037180546
PS 18:1	0_26:0	0	PS	GPL	MEM	44	1	0					0.009240365
TAG 34:0		0	TAG	GL	STO	34	0	0
TAG 36:0		0	TAG	GL	STO	36	0	0
TAG 38:0		0	TAG	GL	STO	38	0	0
TAG 40:0		0	TAG	GL	STO	40	0	0
TAG 40:1		0	TAG	GL	STO	40	1	0	0.036617785	0.028900941	0.025945343	0.032999043	0.030052772	0.031338965		0.030434674	0.034094588	0.014248242	0.012039902
TAG 40:2		0	TAG	GL	STO	40	2	0	0.028265495
TAG 41:1		0	TAG	GL	STO	41	1	0
TAG 42:0		0	TAG	GL	STO	42	0	0							0.020507883	0.020663016
TAG 42:1		0	TAG	GL	STO	42	1	0		0.046282137	0.040969027	0.081667278	0.080468332	0.085970668	0.097554818	0.106233844	0.110045713	0.070558636	0.061934731	0.059333507
TAG 42:2		0	TAG	GL	STO	42	2	0	0.138626358	0.145899392				0.141714619	0.132236314	0.13379393	0.157357623	0.103975933	0.098181704	0.086987864
TAG 43:0		0	TAG	GL	STO	43	0	0
TAG 43:1		0	TAG	GL	STO	43	1	0
TAG 44:0		0	TAG	GL	STO	44	0	0	0.024154292							0.028294134
TAG 44:1		0	TAG	GL	STO	44	1	0		0.049090183	0.043227183	0.107813436	0.121242866	0.117936785	0.129139055	0.128840112	0.148028141	0.119903848	0.112441416	0.102154693
TAG 44:2		0	TAG	GL	STO	44	2	0	0.277420231		0.250442437		0.294450449	0.324391892	0.217087842	0.218546673	0.237800138		0.25199673	0.23301931
TAG 44:3		0	TAG	GL	STO	44	3	0	0.039894505	0.032778926	0.037759195
TAG 45:0		0	TAG	GL	STO	45	0	0	0.029009779										0.014024846
TAG 45:1		0	TAG	GL	STO	45	1	0
TAG 46:0		0	TAG	GL	STO	46	0	0	0.037904135						0.03641446	0.029474128	0.020808586		0.018075324
TAG 46:1		0	TAG	GL	STO	46	1	0	0.05838694	0.043440521	0.033419096	0.135561284	0.134470547	0.132774644	0.115085214	0.122422237	0.13109692	0.10437834	0.101097629	0.089002739
TAG 46:2		0	TAG	GL	STO	46	2	0	0.302220392	0.271468342	0.238215714	0.448466257	0.471551904	0.488338628	0.254206196	0.256568423	0.285638339	0.33479684	0.321446622	0.310576972
TAG 46:3		0	TAG	GL	STO	46	3	0	0.228061477	0.214518345	0.200080403	0.151928287	0.169034212	0.188765591	0.049454755	0.050796362	0.05659159	0.06153773	0.054197566	0.048249515
TAG 47:0		0	TAG	GL	STO	47	0	0	0.039155055										0.011504529
TAG 47:1		0	TAG	GL	STO	47	1	0
TAG 47:2		0	TAG	GL	STO	47	2	0					0.018829415			0.0145197
TAG 47:3		0	TAG	GL	STO	47	3	0				0.035237083	0.038420383	0.031626193	0.020005697		0.019414135
TAG 48:0		0	TAG	GL	STO	48	0	0	0.047068794						0.038149634	0.038210123	0.043928549		0.021295429
TAG 48:1		0	TAG	GL	STO	48	1	0	0.056563499	0.025443089		0.157498489	0.161151775	0.172636331	0.157374042	0.159257655	0.179082451
TAG 48:2		0	TAG	GL	STO	48	2	0	0.30591034	0.291437942	0.258734582	0.779279717	0.848253943	0.844517045	0.544094837	0.576512712	0.649898911	0.697704056	0.678291634	0.636648965
TAG 48:3		0	TAG	GL	STO	48	3	0	0.995029313	0.958787351	0.808613771	1.870172156	2.020896092	2.030928388	1.165280428	1.199599213	1.29069555	1.770582878	1.852066718	1.753494125
TAG 49:0		0	TAG	GL	STO	49	0	0	0.030605969
TAG 49:1		0	TAG	GL	STO	49	1	0
TAG 49:2		0	TAG	GL	STO	49	2	0				0.025724843	0.032055048	0.02570812	0.02569626	0.03194809	0.041374889
TAG 49:3		0	TAG	GL	STO	49	3	0				0.032208509	0.036108401	0.035450993	0.028393961	0.028177717	0.037648282		0.016674527
TAG 50:0		0	TAG	GL	STO	50	0	0	0.038564956								0.052775352		0.016235041
TAG 50:1		0	TAG	GL	STO	50	1	0	0.055983944	0.016094445		0.228721306		0.200879616
TAG 50:2		0	TAG	GL	STO	50	2	0	0.266971267	0.243078841	0.2050328	1.364641317	1.441286379	1.386303738	1.13324462	1.186838064	1.345432982	1.057269945	1.017339555	1.007824007
TAG 50:3		0	TAG	GL	STO	50	3	0	0.993895973	0.92831292	0.816638752	2.112312153	2.247435232	2.191360124	2.029908216	2.088635284	2.307343024	4.307734525	4.490515151	4.268435044
TAG 51:1		0	TAG	GL	STO	51	1	0	0.016034822
TAG 51:2		0	TAG	GL	STO	51	2	0
TAG 51:3		0	TAG	GL	STO	51	3	0				0.02335595	0.0214301		0.015115734		0.020151111	0.0194744	0.024178925	0.014329459
TAG 52:0		0	TAG	GL	STO	52	0	0	0.021562258
TAG 52:1		0	TAG	GL	STO	52	1	0				0.137430514		0.129039204
TAG 52:2		0	TAG	GL	STO	52	2	0	0.18818966	0.167106802		0.802199819	0.830841805	0.832882447	0.828714681	0.862378123	0.96574092	1.050434105	1.045642197	1.035507945
TAG 52:3		0	TAG	GL	STO	52	3	0	0.676139794	0.633172514	0.557151922	1.216713153	1.313911732	1.327274413	1.041094147	1.127914504	1.245074015	3.385388761	3.487554219	3.425434828
TAG 53:0		0	TAG	GL	STO	53	0	0
TAG 54:0		0	TAG	GL	STO	54	0	0
TAG 54:1		0	TAG	GL	STO	54	1	0	0.03071784			0.103330266	0.100067041	0.097583564	0.072924591
TAG 54:2		0	TAG	GL	STO	54	2	0	0.110060542	0.097830514	0.094833827	0.628590814	0.68995286	0.597629071	0.322992182	0.347311525	0.414166127	0.555434638	0.555618268	0.534703667
TAG 54:3		0	TAG	GL	STO	54	3	0	0.351880788	0.362187369	0.296092226	0.993886485	1.039146077	1.084183458	0.205523947	0.215533379	0.248986991	0.758649394	0.768416939	0.762570227
TAG 56:0		0	TAG	GL	STO	56	0	0
TAG 56:1		0	TAG	GL	STO	56	1	0
TAG 56:2		0	TAG	GL	STO	56	2	0	0.060654938	0.059072631	0.04663867	0.632549743	0.67674805	0.664662168	0.302631143	0.325749269	0.365366375	0.028262113	0.032571212
TAG 56:3		0	TAG	GL	STO	56	3	0	0.201619858	0.190838457	0.170528274	0.555171638	0.588251801	0.615974533	0.04717495	0.045389247	0.04843437		0.04610238	0.04114953
TAG 58:1		0	TAG	GL	STO	58	1	0				0.079867012	0.060390775			0.079861661
TAG 58:2		0	TAG	GL	STO	58	2	0	0.033113809	0.034818871	0.030198928	0.832054237	0.833444522	0.818270245	0.51283388	0.549731142	0.62077016	0.044035377
TAG 58:3		0	TAG	GL	STO	58	3	0	0.163626697	0.167950825	0.13091313	0.268197972	0.27114269	0.302081661	0.015969275			0.025333128		0.030295446
TAG 60:1		0	TAG	GL	STO	60	1	0
TAG 60:2		0	TAG	GL	STO	60	2	0				0.456359118	0.475053262	0.470154999	0.406985739	0.433664187	0.496030246	0.066910199
TAG 60:3		0	TAG	GL	STO	60	3	0	0.103385562	0.092041856	0.091779376	0.123143821	0.136690939	0.138309301
